# Supplementary material for: Global gene expression analyses of hematopoietic stem cell-like cell lines with inducible Lhx2 expression
Source: BMC Genomics. 2006 Apr 6;7:75. doi: 10.1186/1471-2164-7-75 (PMC1459142; doi:10.1186/1471-2164-7-75)
Supplement: Additional File 1 — Microarray expression data. Values and annotations for genes differentially expressed at time points 36 h, 72 h and 96 h after dox withdrawal. [file 1471-2164-7-75-S1.xls]

## Sheet: Down-regulated in A, B and C
Index	GenBank Accession number	UniGene cluster ID	Gene name	Gene symbol	GeneID.unique	M.m(A)	M.m(B)	M.m(C)	p.m(A)	p.m(B)	p.m(C)	p.adj.m(A)	p.adj.m(B)	p.adj.m(D)	B.m(A)	B.m(B)	B.m(C)	Comment for unknowns
123	CX208629	Mm.142856	LIM homeobox protein 2	Lhx2	16870	-2.95	-2.71	-3.06	1.47309e-12	7.76571e-12	7.16195e-13	1.01998e-08	1.48338e-08	7.76056e-09	18.86	17.25	19.59
113	CX234493	Mm.264709	Serine (or cysteine) proteinase inhibitor, clade A, member 3G	Serpina3g	20715	-2.02	-2.41	-2.53	2.17859e-09	8.73381e-11	3.67474e-11	6.17942e-07	5.84583e-08	5.35699e-08	11.71	14.89	15.74
287	CX200054	Mm.282863	2,3-bisphosphoglycerate mutase	Bpgm	12183	-1.63	-2.07	-2.06	6.44461e-08	1.02968e-09	1.17017e-09	8.32478e-06	3.55456e-07	4.5978e-07	8.33	12.45	12.31
129	CX241650	Mm.2020	Cysteine and glycine-rich protein 2	Csrp2	13008	-1.29	-1.28	-1.31	6.19489e-08	6.75855e-08	4.67331e-08	8.22869e-06	7.14272e-06	5.33096e-06	8.36	8.28	8.62
267	CX230405	Mm.14627	Phospholipid scramblase 1	Plscr1	22038	-1.21	-1.48	-1.64	7.82753e-08	2.37805e-09	3.79371e-10	9.4198e-06	6.8216e-07	1.85041e-07	8.13	11.62	13.43
98	CX219564	Mm.39040	Myelin and lymphocyte protein, T-cell differentiation protein	Mal	17153	-1.16	-1.14	-1.2	0.000168387	0.000200933	0.000120354	0.00237088	0.00192523	0.00135327	0.46	0.29	0.75
34	CX220013	NA	NA	NA	NA	-1.13	-1.2	-1.1	0.000178582	9.03752e-05	0.000222006	0.00249448	0.00106893	0.00211609	0.4	1.08	0.14	Maps close to the Tmem2 gene: other ESTs reported from this region
328	CX204086	Mm.371580	Sorbitol dehydrogenase 1	Sdh1	20322	-1.1	-1	-1	3.43601e-06	1.23212e-05	1.33233e-05	0.000141459	0.00024895	0.00028274	4.34	3.06	2.94
215	CX218174	Mm.4610	Uridine phosphorylase 1	Upp1	22271	-1.09	-1.2	-1.33	0.000407683	0.000147968	4.26684e-05	0.00453411	0.00153721	0.000631983	-0.41	0.59	1.78
334	CX218234	Mm.26652	Synaptic nuclear envelope 2	Syne2	319565	-1.02	-1.12	-1.12	2.38823e-07	4.86119e-08	4.62546e-08	2.18352e-05	5.42293e-06	5.31928e-06	7.01	8.61	8.63
162	CX237590	Mm.321648	DNA segment, KIST 4	Catnd2	18163	-1	-0.95	-1.02	0.000191862	0.00032205	0.000144928	0.00264977	0.00271102	0.00154034	0.33	-0.18	0.56
295	CX228653	Mm.33808	UDP-N-acetyl-alpha-D-galactosamine:polypeptide N-acetylgalactosaminyltransferase 2	Galnt2	108148	-1	-1.1	-1.22	6.29511e-10	1.12279e-10	1.65995e-11	2.46209e-07	7.1736e-08	3.35429e-08	12.94	14.64	16.52
39	CX240212	Mm.155708	Ets variant gene 5	Etv5	104156	-0.99	-1.06	-1.16	1.55212e-05	6.04685e-06	1.76528e-06	0.000417855	0.0001507	6.60579e-05	2.83	3.78	4.97
330	CX206461	Mm.3390	Myosin IB	Myo1b	17912	-0.99	-1.17	-1.23	0.000437948	7.29242e-05	3.90897e-05	0.00479495	0.000920955	0.000591458	-0.48	1.29	1.87
89	CX230711	Mm.274466	RIKEN cDNA 5930433N17 gene	Parp8	52552	-0.96	-0.83	-0.66	1.661e-10	2.34153e-09	1.32614e-07	1.06304e-07	6.8216e-07	1.05927e-05	14.26	11.63	7.57
116	CX240664	Mm.197518	Lysosomal-associated protein transmembrane 4B	Laptm4b	114128	-0.92	-0.91	-0.95	2.31536e-05	2.71026e-05	1.4544e-05	0.000573948	0.00044452	0.000300329	2.43	2.28	2.86
166	CX232600	Mm.33808	UDP-N-acetyl-alpha-D-galactosamine:polypeptide N-acetylgalactosaminyltransferase 2	Galnt2	108148	-0.92	-1.03	-1.19	6.15035e-07	1.1535e-07	9.38902e-09	4.32985e-05	1.05971e-05	1.81928e-06	6.07	7.74	10.23
41	CX240939	Mm.335065	Neurogranin	Nrgn	64011	-0.91	-0.9	-1.18	7.71864e-06	8.14819e-06	1.64838e-07	0.000255714	0.000183838	1.17759e-05	3.53	3.48	7.35
99	CX241478	Mm.25874	RIKEN cDNA B230104P22 gene	B230104P22Rik	77976	-0.89	-0.98	-0.99	0.000471469	0.000169641	0.000148277	0.0050214	0.00169834	0.00156453	-0.55	0.45	0.54
192	CX239344	Mm.28385	RIKEN cDNA 1810009M01 gene	1810009M01Rik	65963	-0.89	-0.93	-1.07	1.97859e-06	9.97596e-07	1.15024e-07	0.000100211	4.42341e-05	1.01057e-05	4.89	5.58	7.71
127	CX240226	Mm.240627	SRY-box containing gene 4	Sox4	20677	-0.88	-1.04	-1.06	4.77265e-07	3.25121e-08	2.45733e-08	3.49994e-05	3.9059e-06	3.64645e-06	6.32	9.01	9.26
193	CX239348	Mm.1451	Milk fat globule-EGF factor 8 protein	Mfge8	17304	-0.86	-0.88	-1.01	5.92597e-06	4.79741e-06	5.63077e-07	0.000209117	0.000129181	2.93901e-05	3.8	4.01	6.12
325	CX200330	Mm.22650	Serine (or cysteine) proteinase inhibitor, clade A, member 3N	Serpina3n	20716	-0.86	-1.07	-1.15	3.30926e-06	1.19151e-07	3.88445e-08	0.000139088	1.07703e-05	4.76588e-06	4.38	7.71	8.8
130	CX242247	Mm.291015	RIKEN cDNA 2810408E11 gene	2810408E11Rik	106200	-0.86	-0.88	-0.97	8.11338e-07	5.33882e-07	1.18744e-07	5.33815e-05	2.81998e-05	1.01796e-05	5.79	6.21	7.68
168	CX235238	Mm.268000	Vimentin	Vim	22352	-0.85	-0.83	-0.81	2.00666e-06	2.68403e-06	3.57139e-06	0.000100906	8.93998e-05	0.00011019	4.88	4.59	4.26
284	CX206907	Mm.29658	Chemokine-like factor super family 4	Cklfsf4	97487	-0.85	-1.08	-1.16	0.000786772	5.84885e-05	2.51614e-05	0.00722619	0.000782222	0.000432452	-1.06	1.51	2.31
285	CX212311	Mm.24038	Guanylate nucleotide binding protein 2	Gbp2	14469	-0.83	-0.94	-0.87	2.48601e-07	3.10627e-08	1.13064e-07	2.24378e-05	3.79667e-06	1.00585e-05	6.97	9.06	7.73
214	CX207433	Mm.336898	Ngfi-A binding protein 2	Nab2	17937	-0.82	-0.91	-1.02	5.42483e-06	1.21114e-06	2.16723e-07	0.000195349	5.02175e-05	1.4325e-05	3.88	5.39	7.08
178	CX231932	Mm.225096	Integrin alpha 6	Itga6	16403	-0.81	-1.03	-1.19	0.000587468	4.13016e-05	6.3799e-06	0.00590209	0.000601939	0.000164826	-0.77	1.86	3.68
135	CX206759	NA	NA	NA	NA	-0.8	-1.01	-0.98	6.51582e-07	1.60767e-08	2.7633e-08	4.49719e-05	2.3539e-06	3.86998e-06	6.01	9.71	9.15	Low quality hit (~90%) to AA536749, a Rho interacting protein
335	CX220509	Mm.295660	Expressed sequence AI428795	AI428795	209683	-0.78	-0.87	-0.92	4.83606e-05	1.27464e-05	6.48814e-06	0.000982961	0.000254133	0.000165958	1.7	3.03	3.66
94	CX211693	Mm.45815	Breast cancer anti-estrogen resistance 3	Bcar3	29815	-0.78	-0.74	-0.79	0.00012139	0.000237363	0.000111376	0.00188651	0.00217756	0.00128396	0.79	0.12	0.83
44	CX236642	Mm.31961	Expressed sequence AI448196	AI448196	102910	-0.77	-0.98	-1.09	9.56409e-07	1.85442e-08	3.22454e-09	5.91468e-05	2.60658e-06	9.7045e-07	5.62	9.57	11.3
227	CX206677	Mm.335229	Coronin, actin binding protein, 2B	Coro2b	235431	-0.77	-0.93	-1.1	1.45268e-05	1.07601e-06	7.74153e-08	0.000398609	4.61111e-05	7.75329e-06	2.9	5.51	8.11
42	CX241629	Mm.247542	Peroxiredoxin 4	Prdx4	53381	-0.76	-0.84	-0.95	4.08907e-05	1.06523e-05	1.81691e-06	0.000874987	0.000225479	6.7278e-05	1.87	3.21	4.94
13	CX230507	Mm.2454	SH3 domain protein D19	Sh3d19	27059	-0.75	-1.14	-1.06	0.000648057	4.76184e-06	1.19532e-05	0.00632777	0.000128984	0.000260521	-0.87	4.02	3.05
315	CX240801	Mm.41497	RIKEN cDNA 2700049H19 gene	2700049H19Rik	109008	-0.74	-0.81	-0.83	4.52556e-07	9.45387e-08	7.10063e-08	3.40748e-05	9.16438e-06	7.43989e-06	6.37	7.94	8.2
60	CX241004	Mm.326723	Serine (or cysteine) proteinase inhibitor, clade A (alpha-1 antiproteinase, antitrypsin), member 9	Serpina9	71907	-0.73	-0.68	-0.68	6.04128e-07	1.64825e-06	1.62732e-06	4.27444e-05	6.19462e-05	6.25026e-05	6.08	5.08	5.05
54	CX243011	Mm.10153	Twisted gastrulation homolog 1 (Drosophila)	Twsg1	65960	-0.72	-0.79	-0.87	0.000225968	7.2232e-05	2.45384e-05	0.00297905	0.000915504	0.000424559	0.17	1.3	2.33
150	CX228005	Mm.86699	Kelch-like 6 (Drosophila)	Klhl6	239743	-0.72	-0.84	-0.85	6.61401e-05	1.02799e-05	8.28851e-06	0.00122184	0.000220265	0.000198759	1.39	3.25	3.42
226	CX206577	Mm.241073	Ectodermal-neural cortex 1	Enc1	13803	-0.71	-0.82	-0.8	2.07063e-05	2.97834e-06	3.72019e-06	0.000520615	9.60172e-05	0.000113496	2.55	4.49	4.22
83	CX240368	Mm.276831	Solute carrier family 7 (cationic amino acid transporter, y+ system), member 8	Slc7a8	50934	-0.71	-0.7	-0.98	0.000300372	0.000349633	6.37899e-06	0.00363907	0.00288068	0.000164826	-0.11	-0.26	3.68
93	CX205753	Mm.4364	Interleukin 6 signal transducer	Il6st	16195	-0.71	-0.78	-0.72	5.02338e-06	1.37261e-06	4.62984e-06	0.000186129	5.42271e-05	0.000132832	3.96	5.26	4
275	CX219848	Mm.126079	Neuropilin (NRP) and tolloid (TLL)-like 2	Neto2	74513	-0.7	-0.89	-0.77	0.000361821	2.61299e-05	0.000136345	0.0041452	0.000432606	0.00148012	-0.29	2.31	0.62
78	CX212793	Mm.222464	AT rich interactive domain 5B (Mrf1 like)	Arid5b	71371	-0.7	-0.62	-0.54	1.06614e-05	5.17813e-05	0.000243351	0.000322361	0.000714267	0.00226014	3.21	1.63	0.05
142	CX243962	Mm.278458	FK506 binding protein 1a	Fkbp1a	14225	-0.7	-0.87	-0.79	1.02423e-09	1.61244e-11	1.06298e-10	3.50407e-07	2.02845e-08	1.07399e-07	12.46	16.54	14.69
253	CX239219	Mm.292775	RIKEN cDNA 1110002B05 gene	1110002B05Rik	104725	-0.7	-0.87	-0.74	0.000813671	7.56815e-05	0.000470877	0.00738652	0.000942626	0.00365363	-1.09	1.26	-0.6
104	CX206388	Mm.370307	FERM, RhoGEF (Arhgef) and pleckstrin domain protein 1 (chondrocyte-derived)	Farp1	223254	-0.7	-0.74	-0.73	2.06501e-06	8.21592e-07	1.13291e-06	0.000103104	3.84749e-05	4.87082e-05	4.85	5.78	5.42
312	CX243161	NA	NA	NA	NA	-0.7	-0.58	-0.68	1.69785e-06	2.37973e-05	3.02247e-06	8.88691e-05	0.000403979	9.87363e-05	5.05	2.41	4.43	Sts
96	CX209433	Mm.1051	Caspase 1	Casp1	12362	-0.69	-0.82	-0.68	5.37806e-08	3.202e-09	7.91071e-08	7.21172e-06	8.03702e-07	7.77063e-06	8.51	11.32	8.09
251	CX238517	Mm.370197	RIKEN cDNA 0710001E13 gene	Arpp21	19050	-0.68	-0.64	-0.64	6.94559e-08	1.56647e-07	1.68469e-07	8.66279e-06	1.33015e-05	1.19149e-05	8.25	7.44	7.33
139	CX208928	Mm.241073	Ectodermal-neural cortex 1	Enc1	13803	-0.67	-0.67	-0.71	1.15611e-05	1.09494e-05	5.0922e-06	0.000340544	0.000230396	0.000142069	3.13	3.18	3.91
201	CX209472	Mm.28129	RIKEN cDNA 5730420B22 gene	5730420B22Rik	70561	-0.67	-0.82	-0.86	1.39348e-05	9.1992e-07	4.52274e-07	0.000388518	4.1846e-05	2.49899e-05	2.94	5.66	6.34
23	CX243720	Mm.206505	Tissue inhibitor of metalloproteinase 2	Timp2	21858	-0.66	-0.58	-0.62	6.2886e-08	4.23931e-07	1.58225e-07	8.24112e-06	2.4173e-05	1.15711e-05	8.35	6.44	7.39
95	CX209385	Mm.87337	Abhydrolase domain containing 2	Abhd2	54608	-0.66	-0.57	-0.68	8.33585e-08	8.79331e-07	6.26419e-08	9.9465e-06	4.03918e-05	6.86876e-06	8.07	5.71	8.33
196	CX227834	Mm.12746	P53 and DNA damage regulated 1	Pdrg1	68559	-0.65	-0.63	-0.55	2.8235e-07	4.02764e-07	3.10128e-06	2.41601e-05	2.34076e-05	0.000100384	6.85	6.49	4.41
3	CX244241	Mm.259976	Adiponectin receptor 1	Adipor1	72674	-0.65	-0.54	-0.61	3.86238e-08	7.13744e-07	1.16587e-07	5.66483e-06	3.52013e-05	1.01796e-05	8.84	5.92	7.7
36	CX242783	Mm.286187	Bardet-Biedl syndrome 7	Bbs7	71492	-0.65	-0.54	-0.64	1.76007e-06	2.43188e-05	2.5167e-06	9.14459e-05	0.000410492	8.59871e-05	5.01	2.39	4.61
43	CX236543	Mm.29600	RIKEN cDNA B230208H17 gene	B230208H17Rik	227624	-0.65	-0.56	-0.59	7.17485e-07	5.68646e-06	2.89106e-06	4.81057e-05	0.000144799	9.54822e-05	5.91	3.84	4.48
1	CX242782	Mm.102574	PCTAIRE-motif protein kinase 1	Pctk1	18555	-0.64	-0.56	-0.65	3.60066e-06	1.97745e-05	2.72566e-06	0.000147376	0.000352282	9.13613e-05	4.29	2.59	4.53
5	CX238525	Mm.24738	Ribonucleotide reductase M2 B (TP53 inducible)	Rrm2b	382985	-0.64	-0.53	-0.62	1.16975e-07	1.92801e-06	1.82072e-07	1.24586e-05	7.03897e-05	1.2502e-05	7.73	4.92	7.25
155	CX242917	Mm.37332	DNA segment, Chr 16, ERATO Doi 472, expressed	D16Ertd472e	67102	-0.64	-0.59	-0.61	1.13666e-06	3.61601e-06	2.50875e-06	6.66843e-05	0.000109777	8.59233e-05	5.45	4.29	4.62
219	CX240971	Mm.23078	Transcribed locus	NA	NA	-0.63	-0.48	-0.56	1.77544e-06	7.25401e-05	8.49198e-06	9.15685e-05	0.00091858	0.000201271	5	1.3	3.39
31	CX202630	Mm.28947	Tweety homolog 3 (Drosophila)	Ttyh3	78339	-0.63	-0.49	-0.77	6.34578e-09	3.41015e-07	1.74246e-10	1.41823e-06	2.19042e-05	1.29721e-07	10.64	6.66	14.2
21	CX213941	NA	NA	NA	NA	-0.63	-0.75	-0.82	2.5136e-10	8.44267e-12	1.7505e-12	1.41566e-07	1.48338e-08	8.2536e-09	13.85	17.17	18.72	Multiple highly significant hits to several chromosomes
194	CX239436	Mm.245527	Solute carrier family 35, member B4	Slc35b4	58246	-0.62	-0.67	-0.58	6.95005e-10	2.00459e-10	2.60845e-09	2.64478e-07	1.00824e-07	8.58058e-07	12.84	14.07	11.51
333	CX215478	Mm.275584	Dual specificity phosphatase 7	Dusp7	235584	-0.62	-0.57	-0.57	9.37477e-06	2.70405e-05	2.99181e-05	0.000294636	0.00044402	0.000486428	3.34	2.28	2.13
68	CX212173	Mm.28947	Tweety homolog 3 (Drosophila)	Ttyh3	78339	-0.62	-0.42	-0.64	1.14319e-08	5.24639e-06	6.56258e-09	2.29944e-06	0.000137069	1.43663e-06	10.05	3.92	10.59
248	CX240240	Mm.294166	Sorting nexin 10	Snx10	71982	-0.62	-0.62	-0.73	2.90773e-07	3.4612e-07	2.36887e-08	2.43696e-05	2.19042e-05	3.56464e-06	6.82	6.64	9.3
25	CX238177	Mm.330524	Immunoglobulin superfamily, member 4B	Igsf4b	94332	-0.62	-0.57	-0.57	2.46681e-09	1.15221e-08	1.04799e-08	6.81033e-07	1.8404e-06	1.9005e-06	11.58	10.05	10.12
26	CX238227	Mm.19073	RIKEN cDNA 9430080K19 gene	9430080K19Rik	68120	-0.61	-0.54	-0.63	7.50653e-06	3.75945e-05	4.4006e-06	0.000252248	0.000563957	0.000128875	3.56	1.95	4.05
294	CX239740	Mm.235960	Ankyrin 3, epithelial	Ank3	11735	-0.61	-0.75	-0.82	2.38749e-06	1.05261e-07	2.50057e-08	0.000113185	9.86363e-06	3.64645e-06	4.71	7.83	9.25
240	CX207317	Mm.370278	Oxysterol binding protein-like 9	Osbpl9	100273	-0.61	-0.8	-0.71	3.2155e-07	3.17774e-09	2.86017e-08	2.64761e-05	8.03702e-07	3.92028e-06	6.72	11.33	9.11
224	CX201861	Mm.12906	Dopa decarboxylase	Ddc	13195	-0.6	-0.62	-0.8	0.000197998	0.000142264	5.86336e-06	0.00271717	0.00148895	0.000156485	0.3	0.63	3.77
203	CX244132	Mm.15621	Cystic fibrosis transmembrane conductance regulator homolog	Cftr	12638	-0.6	-0.53	-0.57	1.92908e-05	9.93737e-05	3.72402e-05	0.000493845	0.00115141	0.000570089	2.62	0.98	1.92
4	CX240328	Mm.19047	Junctophilin 4	Jph4	319984	-0.6	-0.51	-0.59	8.9292e-07	9.28074e-06	1.21714e-06	5.70459e-05	0.000203828	5.1546e-05	5.69	3.35	5.34
314	CX240721	Mm.241073	Ectodermal-neural cortex 1	Enc1	13803	-0.6	-0.66	-0.69	1.27583e-06	2.58598e-07	1.35481e-07	7.30231e-05	1.87662e-05	1.07061e-05	5.33	6.93	7.55
141	CX217336	Mm.272974	G protein-coupled receptor 125	Gpr125	70693	-0.6	-0.83	-0.91	0.000166013	3.05939e-06	7.91821e-07	0.00234921	9.70718e-05	3.80963e-05	0.48	4.46	5.78
317	CX242130	Mm.30929	Peroxiredoxin 1	Prdx1	18477	-0.6	-0.61	-0.49	4.27925e-05	3.47535e-05	0.000391674	0.000902112	0.00053213	0.00318771	1.82	2.03	-0.42
316	CX241400	Mm.45995	RIKEN cDNA 2610307O08 gene	2610307O08Rik	72512	-0.6	-0.53	-0.48	8.12155e-11	6.08721e-10	4.52819e-09	6.72656e-08	2.44462e-07	1.15954e-06	14.96	12.97	10.96
280	CX236467	Mm.5324	RIKEN cDNA A030009H04 gene	A030009H04Rik	80515	-0.6	-0.5	-0.56	3.77642e-06	4.70442e-05	9.5811e-06	0.000152793	0.000663324	0.000218941	4.25	1.73	3.27
88	CX229618	Mm.94560	CXXC finger 5	Cxxc5	67393	-0.6	-0.71	-0.92	3.4826e-05	3.84216e-06	7.58708e-08	0.00077587	0.000113695	7.66566e-06	2.03	4.23	8.13
112	CX216216	NA	NA	NA	NA	-0.6	-0.6	-0.71	2.1944e-09	1.71559e-09	8.91173e-11	6.17942e-07	5.24224e-07	9.69665e-08	11.7	11.94	14.87	Low quality hit (~80% sequence identity) to 3' UTR of Sbk1
156	CX244379	Mm.102203	Dendrin	Ddn	13199	-0.59	-0.59	-0.63	2.63927e-06	2.65506e-06	8.51588e-07	0.000121441	8.8645e-05	3.98865e-05	4.61	4.6	5.7
108	CX236606	Mm.268346	Zinc finger protein 365	Zfp365	216049	-0.59	-0.54	-0.55	1.12619e-06	4.62857e-06	3.63786e-06	6.66843e-05	0.000126647	0.000111842	5.46	4.04	4.24
105	CX213234	Mm.272712	RIKEN cDNA 2810038K19 gene	2810038K19Rik	72699	-0.59	-0.66	-0.66	1.04525e-09	1.40113e-10	1.25373e-10	3.50407e-07	8.20595e-08	1.10837e-07	12.44	14.42	14.53
331	CX207487	Mm.34977	Neuron navigator 1	Nav1	215690	-0.59	-0.89	-0.92	0.000250489	1.3066e-06	8.21952e-07	0.00321104	5.28059e-05	3.92788e-05	0.07	5.31	5.74
274	CX209650	Mm.21688	Solute carrier family 39 (metal ion transporter), member 6	Slc39a6	106957	-0.57	-0.9	-0.87	4.25203e-05	5.63622e-08	9.87327e-08	0.000898929	6.14129e-06	9.18798e-06	1.83	8.46	7.87
8	CX226115	Mm.230654	Testis derived transcript	Tes	21753	-0.57	-0.82	-0.97	0.000277704	2.81742e-06	2.43607e-07	0.00344197	9.20968e-05	1.53128e-05	-0.03	4.54	6.96
234	CX241328	Mm.276016	UTP14, U3 small nucleolar ribonucleoprotein, homolog B (yeast)	Acsl3	74205	-0.57	-0.55	-0.58	2.86413e-07	5.00181e-07	2.26704e-07	2.41601e-05	2.69369e-05	1.4915e-05	6.83	6.27	7.03
202	CX219121	Mm.295565	RIKEN cDNA F830004D09 gene	Eml4	78798	-0.57	-0.74	-0.72	1.35853e-05	3.06041e-07	4.63484e-07	0.000381689	2.11907e-05	2.52172e-05	2.97	6.77	6.31
257	CX205570	NA	NA	NA	NA	-0.57	-0.51	-0.67	5.48355e-05	0.000188709	7.05647e-06	0.00106494	0.00184714	0.000177921	1.57	0.35	3.58	Maps to 3' UTR of Nlgn2
225	CX205587	Mm.17932	Purine-nucleoside phosphorylase	Pnp	18950	-0.56	-0.64	-0.44	1.69764e-05	2.70289e-06	0.000261968	0.000452704	8.97103e-05	0.00237839	2.74	4.58	-0.02
84	CX237997	Mm.28646	RIKEN cDNA 6430596G11 gene	6430596G11Rik	232906	-0.56	-0.52	-0.59	3.18743e-06	1.00998e-05	1.60214e-06	0.000136957	0.000217735	6.24306e-05	4.42	3.26	5.07
72	CX240782	Mm.347009	Peroxiredoxin 2	Prdx2	21672	-0.56	-0.54	-0.52	1.26633e-09	2.85169e-09	5.75856e-09	4.1465e-07	7.42283e-07	1.36024e-06	12.25	11.44	10.72
69	CX213918	Mm.249648	CDNA, clone:Y0G0109H21, strand:unspecified	NA	NA	-0.55	-0.5	-0.51	0.000213997	0.000559767	0.000457162	0.00287446	0.0041001	0.00357664	0.22	-0.72	-0.57
126	CX243327	Mm.268798	Solute carrier organic anion transporter family, member 3a1	Slco3a1	108116	-0.55	-0.93	-0.96	0.00031186	3.13891e-07	1.90122e-07	0.00373701	2.12118e-05	1.29917e-05	-0.15	6.74	7.21
119	CX237772	Mm.284503	CDP-diacylglycerol synthase (phosphatidate cytidylyltransferase) 2	Cds2	110911	-0.55	-0.49	-0.5	2.16288e-06	1.09235e-05	8.17663e-06	0.000105375	0.000230195	0.000198692	4.8	3.18	3.43
308	CX213856	Mm.29660	SH3-binding kinase	Sbk	104175	-0.55	-0.53	-0.62	5.84939e-07	1.0152e-06	9.22545e-08	4.15957e-05	4.43157e-05	8.64199e-06	6.12	5.56	7.94
239	CX206036	Mm.29773	Selenoprotein N, 1	Sepn1	74777	-0.55	-0.58	-0.68	2.36373e-07	1.0486e-07	8.22408e-09	2.17525e-05	9.86363e-06	1.63844e-06	7.02	7.84	10.36
278	CX238640	Mm.347009	Peroxiredoxin 2	Prdx2	21672	-0.54	-0.52	-0.49	7.20846e-08	1.38859e-07	3.34771e-07	8.82566e-06	1.2123e-05	1.9881e-05	8.21	7.56	6.64
92	CX200929	Mm.17932	Purine-nucleoside phosphorylase	Pnp	18950	-0.53	-0.62	-0.46	5.28732e-06	5.20356e-07	2.8498e-05	0.000191435	2.78103e-05	0.000469819	3.91	6.23	2.18
106	CX238550	Mm.250256	Ectonucleotide pyrophosphatase/phosphodiesterase 2	Enpp2	18606	-0.53	-0.48	-0.54	9.87596e-06	3.28329e-05	7.88515e-06	0.000305612	0.000513488	0.000193638	3.28	2.09	3.47
146	CX238780	NA	NA	NA	NA	-0.53	-0.62	-0.71	0.000222655	3.28784e-05	5.34702e-06	0.00294708	0.000513488	0.000145289	0.19	2.08	3.86	Maps 3' to 3' UTR of Coro2b. Supported by other ESTs
49	CX203189	Mm.200388	Sialyltransferase 5	Siat5	20444	-0.52	-0.59	-0.67	3.32384e-08	3.68455e-09	4.05465e-10	5.09289e-06	8.77798e-07	1.91177e-07	8.99	11.18	13.37
263	CX239576	Mm.246009	Epithelial membrane protein 2	Emp2	13731	-0.52	-0.5	-0.49	9.65224e-05	0.000155386	0.00021018	0.00159923	0.00158729	0.00202655	1.01	0.54	0.2
40	CX240280	Mm.299813	Expressed in non-metastatic cells 1, protein	Nme1	18102	-0.52	-0.74	-0.56	7.54434e-05	5.69792e-07	2.67047e-05	0.00134974	2.95535e-05	0.000451108	1.26	6.14	2.25
30	CX199863	Mm.335229	Coronin, actin binding protein, 2B	Coro2b	235431	-0.52	-0.59	-0.68	2.19884e-06	3.26539e-07	3.06877e-08	0.000106758	2.16502e-05	4.09507e-06	4.79	6.7	9.04
336	CX635074	NA	NA	NA	NA	-0.52	-0.5	-0.68	5.73208e-05	9.29288e-05	1.67629e-06	0.00109899	0.00109386	6.39115e-05	1.53	1.05	5.02	Eif1ay or Eif1ax; either eukaryotic translation initiation factor 1A, Y-linked or X-linked
137	CX211099	Mm.141230	1-acylglycerol-3-phosphate O-acyltransferase 3	Agpat3	28169	-0.51	-0.41	-0.76	5.27319e-05	0.000488691	0.000155535	0.00103696	0.00369303	0.00161262	2.55	0.59	0.89
122	CX206172	Mm.2651	RIKEN cDNA 2210010M07 gene	Dpf2	19708	-0.51	-0.56	-0.61	6.44423e-06	1.786e-06	4.97649e-07	0.000222389	6.60632e-05	2.68673e-05	3.71	5	6.24
125	CX222181	Mm.290534	CDNA sequence BC003251	BC003251	79566	-0.51	-0.47	-0.54	7.44918e-10	3.49581e-09	2.53582e-10	2.71399e-07	8.47192e-07	1.49455e-07	12.77	11.24	13.83
81	CX222694	Mm.29098	Galactose mutarotase	Galm	319625	-0.51	-0.56	-0.54	4.7671e-09	8.91696e-10	1.52041e-09	1.13764e-06	3.29834e-07	5.65953e-07	10.93	12.59	12.05
165	CX227869	Mm.301646	RIKEN cDNA 9130404D14 gene	9130404D14Rik	227737	-0.51	-0.47	-0.55	0.000176892	0.000418053	6.94297e-05	0.00247333	0.0032846	0.000910179	0.41	-0.44	1.3
232	CX240677	Mm.27897	DnaJ (Hsp40) homolog, subfamily A, member 1	Dnaja1	15502	-0.5	-0.61	-0.48	0.000247935	2.62314e-05	0.000395528	0.00319568	0.000433775	0.00321168	0.08	2.31	-0.43
52	CX216953	NA	NA	NA	NA	-0.5	-0.53	-0.49	3.642e-10	1.208e-10	5.23806e-10	1.83141e-07	7.38247e-08	2.39007e-07	13.48	14.57	13.11	Short sequence; maps to 5' UTR of Prdx2
138	CX208922	NA	NA	NA	NA	-0.5	-0.56	-0.61	5.91275e-06	1.30944e-06	3.78504e-07	0.000209117	5.28059e-05	2.19423e-05	3.8	5.31	6.52	Matches ESTs that have been mapped to Smad1
265	CX237743	Mm.125347	0 day neonate eyeball cDNA, RIKEN full-length enriched library, clone:E130001F20 product:hypothetical protein, full insert sequence	NA	NA	-0.49	-0.45	-0.51	2.0546e-05	5.14267e-05	1.11609e-05	0.00051751	0.000710771	0.000248224	2.55	1.64	3.12
76	CX233221	Mm.34109	RIKEN cDNA 2700083B06 gene	2700083B06Rik	68048	-0.49	-0.53	-0.46	9.82963e-08	3.07941e-08	2.34283e-07	1.11614e-05	3.79667e-06	1.50633e-05	7.9	9.06	7
244	CX202875	Mm.218423	RIO kinase 2 (yeast)	Riok2	67045	-0.48	-0.61	-0.46	1.35853e-05	5.29626e-07	2.82775e-05	0.000381689	2.80921e-05	0.000468916	2.97	6.22	2.19
65	CX207044	Mm.289643	Cysteine conjugate-beta lyase 2	BC037135	229905	-0.48	-0.56	-0.46	2.64889e-05	3.45747e-06	4.66931e-05	0.000635373	0.000106342	0.000674641	2.3	4.34	1.69
148	CX237773	Mm.294493	Proprotein convertase subtilisin/kexin type 2	Pcsk2	18549	-0.48	-0.45	-0.46	3.47255e-07	1.06455e-06	6.37961e-07	2.79391e-05	4.57596e-05	3.19999e-05	6.64	5.52	5.99
320	CX237833	Mm.314757	Glucosaminyl (N-acetyl) transferase 2, I-branching enzyme	Gcnt2	14538	-0.48	-0.65	-0.77	0.000259847	6.21894e-06	5.27753e-07	0.00327543	0.000153357	2.78766e-05	0.03	3.75	6.18
291	CX238360	Mm.373569	Chemokine-like factor super family 3	Cklfsf3	68119	-0.48	-0.51	-0.54	1.11193e-07	3.48832e-08	1.52971e-08	1.2043e-05	4.12032e-06	2.51601e-06	7.78	8.94	9.74
51	CX208511	Mm.151293	Neuroligin 2	Nlgn2	216856	-0.47	-0.46	-0.63	0.000249398	0.000268695	6.66578e-06	0.00320781	0.00238132	0.000170194	0.07	0	3.64
245	CX242810	Mm.2402	Expressed sequence AA536749	AA536749	26936	-0.47	-0.58	-0.7	2.58012e-05	1.31733e-06	7.88837e-08	0.000620992	5.28059e-05	7.77063e-06	2.33	5.3	8.09
190	CX238049	Mm.27372	Upstream regulatory element binding protein 1e	Ureb1	59026	-0.47	-0.5	-0.5	8.92411e-05	4.66543e-05	4.33307e-05	0.00151023	0.000661061	0.00063845	1.09	1.74	1.77
100	CX238330	Mm.277518	Monocyte to macrophage differentiation-associated	Mmd	67468	-0.47	-0.47	-0.54	1.28381e-05	1.13691e-05	1.62516e-06	0.00036995	0.00023608	6.25026e-05	3.02	3.14	5.05
174	CX241393	Mm.288733	RIKEN cDNA 2810442O16 gene	2810442O16Rik	67231	-0.47	-0.47	-0.47	4.05534e-05	3.50212e-05	3.55166e-05	0.000871743	0.000535063	0.000552676	1.88	2.02	1.96
59	CX217639	Mm.309395	Exostoses (multiple) 1	Ext1	14042	-0.47	-0.63	-0.57	0.00014997	3.1175e-06	1.18435e-05	0.00219044	9.75938e-05	0.000258928	0.58	4.44	3.06
319	CX235654	Mm.41497	RIKEN cDNA 2700049H19 gene	2700049H19Rik	109008	-0.47	-0.61	-0.5	0.00017311	7.32553e-06	9.37663e-05	0.00242768	0.000171327	0.00112687	0.43	3.58	1
228	CX218704	NA	NA	NA	NA	-0.47	-0.65	-0.59	5.73693e-05	9.02296e-07	3.47456e-06	0.00109899	4.11775e-05	0.000108494	1.53	5.68	4.29	Low quality (~88%) hit to Prkcn UTR
152	CX206127	Mm.154109	Limb-bud and heart	Lbh	77889	-0.46	-0.48	-0.7	5.58562e-05	3.99754e-05	1.99162e-07	0.00107881	0.000587654	1.34792e-05	1.56	1.89	7.16
252	CX238600	Mm.220329	RIKEN cDNA A230052E19 gene	A230052E19Rik	241424	-0.46	-0.45	-0.47	1.48399e-05	2.10007e-05	1.21317e-05	0.000404933	0.000368062	0.000263195	2.88	2.53	3.04
53	CX242504	Mm.34210	Cortexin	Ctxn	330695	-0.46	-0.41	-0.61	8.48263e-06	3.90191e-05	1.50562e-07	0.000272684	0.000576746	1.13282e-05	3.44	1.91	7.44
80	CX210075	Mm.3616	Polymerase (DNA directed), gamma	Polg	18975	-0.46	-0.53	-0.56	0.000486938	0.000117702	5.94606e-05	0.00515108	0.00129657	0.000811844	-0.59	0.82	1.45
184	CX210726	Mm.3616	Polymerase (DNA directed), gamma	Polg	18975	-0.46	-0.56	-0.54	0.000189197	1.55386e-05	2.78331e-05	0.00261936	0.000295149	0.000465365	0.35	2.83	2.21
211	CX202875	Mm.218423	RIO kinase 2 (yeast)	Riok2	67045	-0.45	-0.56	-0.46	4.20097e-05	2.04955e-06	3.24318e-05	0.000894852	7.30817e-05	0.000515801	1.84	4.86	2.05
82	CX243647	Mm.27578	Melanoma antigen, family D, 1	Maged1	94275	-0.45	-0.42	-0.53	0.00104054	0.00176242	0.000207624	0.00884707	0.00973384	0.00200604	-1.33	-1.84	0.21
301	CX238036	Mm.301646	RIKEN cDNA 9130404D14 gene	9130404D14Rik	227737	-0.45	-0.4	-0.58	1.54899e-06	7.18173e-06	3.05659e-08	8.26128e-05	0.000168807	4.09507e-06	5.14	3.6	9.05
118	CX236266	Mm.33869	Transmembrane protein 24	Tmem24	71764	-0.45	-0.46	-0.51	4.7102e-06	3.03298e-06	6.07568e-07	0.000178279	9.64516e-05	3.11379e-05	4.03	4.47	6.04
281	CX227260	Mm.371672	Glucuronidase, beta	Gusb	110006	-0.45	-0.66	-0.53	0.000160069	1.21814e-06	2.30899e-05	0.00229042	5.03594e-05	0.000409794	0.51	5.38	2.39
48	CX635139	NA	NA	NA	NA	-0.45	-0.4	-0.51	9.30391e-06	4.23101e-05	1.94587e-06	0.000293063	0.000612473	7.05751e-05	3.34	1.83	4.87	Zfp36l2: known probe sequence short, but 82/86 match = 95% sequence similarity
204	CX239753	Mm.247203	Protocadherin gamma subfamily C, 3	Pcdhga12	93724	-0.44	-0.45	-0.55	1.17014e-08	6.93463e-09	2.15159e-10	2.3205e-06	1.29964e-06	1.49455e-07	10.03	10.55	14
38	CX243442	Mm.279158	RIKEN cDNA 2610319K07 gene	2610319K07Rik	72519	-0.44	-0.44	-0.48	2.73622e-05	2.54564e-05	8.29039e-06	0.000646409	0.000424454	0.000198759	2.27	2.34	3.42
67	CX211672	Mm.153272	RIKEN cDNA D430022A14 gene	Tgfb1i4	21807	-0.43	-0.53	-0.52	0.000347193	2.88414e-05	4.3376e-05	0.00402013	0.000468664	0.000638453	-0.25	2.22	1.76
205	CX235750	Mm.153272	RIKEN cDNA D430022A14 gene	Tgfb1i4	21807	-0.43	-0.57	-0.5	2.3086e-06	3.19943e-08	2.42285e-07	0.000110939	3.87682e-06	1.53128e-05	4.74	9.03	6.97
111	CX205432	Mm.285322	Mitochondrial carrier homolog 1 (C. elegans)	Mtch1	56462	-0.43	-0.52	-0.54	0.000253656	2.92941e-05	1.84521e-05	0.00323211	0.000472742	0.000348007	0.06	2.2	2.62
258	CX206589	Mm.28876	Transmembrane 4 superfamily member 14	Tm4sf14	52588	-0.43	-0.49	-0.57	4.35186e-06	6.72326e-07	6.12322e-08	0.000169266	3.37549e-05	6.76663e-06	4.1	5.98	8.35
242	CX214458	Mm.299735	Catenin beta interacting protein 1	Catnbip1	67087	-0.43	-0.44	-0.43	2.98954e-05	2.33663e-05	2.86016e-05	0.0006946	0.000397624	0.000470977	2.18	2.43	2.18
250	CX241621	Mm.44901	RIKEN cDNA 2610510H03 gene	2610510H03Rik	68215	-0.43	-0.64	-0.65	0.000581938	4.76599e-06	3.87555e-06	0.00585682	0.000128984	0.000117387	-0.76	4.01	4.18
235	CX236314	Mm.45539	RIKEN cDNA 1700034M03 gene	1700034M03Rik	73288	-0.43	-0.52	-0.44	5.89893e-06	3.09513e-07	4.03355e-06	0.000209117	2.12118e-05	0.000121304	3.8	6.75	4.14
173	CX243268	Mm.7320	MAD homolog 3 (Drosophila)	Smad3	17127	-0.43	-0.49	-0.65	1.42593e-05	1.98105e-06	2.49039e-08	0.000395219	7.15825e-05	3.64645e-06	2.92	4.89	9.25
47	CX232354	Mm.1881	Protein kinase D2	Prkd2	101540	-0.42	-0.78	-0.91	0.000933398	4.56351e-07	3.86635e-08	0.00813258	2.53536e-05	4.76588e-06	-1.22	6.36	8.81
120	CX231827	Mm.19073	RIKEN cDNA 9430080K19 gene	9430080K19Rik	68120	-0.42	-0.59	-0.73	0.00063048	1.24638e-05	5.95765e-07	0.00621649	0.000250631	3.07558e-05	-0.84	3.05	6.06
191	CX239297	Mm.203962	HLA-B-associated transcript 3	Bat3	224727	-0.42	-0.4	-0.45	0.000267146	0.00036821	0.000109098	0.00334348	0.00299442	0.00126491	0.01	-0.31	0.85
189	CX243497	Mm.263189	RIKEN cDNA 5730494M16 gene	5730494M16Rik	66648	-0.42	-0.49	-0.56	0.000391846	6.6013e-05	1.39949e-05	0.00439083	0.000852046	0.000291973	-0.37	1.39	2.89
97	CX210472	Mm.311948	Mitogen-activated protein kinase kinase kinase kinase 3	Map4k3	225028	-0.42	-0.47	-0.48	0.00016638	4.40282e-05	3.1578e-05	0.00235204	0.00063149	0.000507581	0.47	1.79	2.08
195	CX226328	Mm.33824	Sorting nexin 7	Snx7	76561	-0.42	-0.53	-0.52	9.23534e-06	3.49273e-07	4.59419e-07	0.000292868	2.19042e-05	2.51879e-05	3.35	6.63	6.32
18	CX234837	Mm.18905	Mannosidase, alpha, class 1C, member 1	Man1c1	230815	-0.41	-0.45	-0.49	0.000116355	4.64008e-05	1.57463e-05	0.00182844	0.000658133	0.000316829	0.83	1.74	2.78
307	CX206842	Mm.250981	Eph receptor B2	Ephb2	13844	-0.41	-0.53	-0.56	0.000411048	2.69751e-05	1.29254e-05	0.00456792	0.000443465	0.000276377	-0.42	2.28	2.97
170	CX205859	Mm.263041	RIKEN cDNA 6430502G17 gene	Fchsd2	207278	-0.41	-0.58	-0.65	8.06123e-05	7.96542e-07	1.25157e-07	0.00140126	3.79532e-05	1.04754e-05	1.19	5.81	7.63
256	CX229435	Mm.29181	RIKEN cDNA 2500002K03 gene	2500002K03Rik	232449	-0.41	-0.47	-0.46	2.23884e-06	2.48909e-07	4.33415e-07	0.000107955	1.83176e-05	2.41365e-05	4.77	6.97	6.38
200	CX209378	Mm.29279	Smoothened homolog (Drosophila)	Smo	319757	-0.41	-0.54	-0.61	0.000212058	7.85642e-06	1.62719e-06	0.0028572	0.000179561	6.25026e-05	0.23	3.51	5.05
57	CX207086	Mm.332320	Wolf-Hirschhorn syndrome candidate 2 (human)	Whsc2	24116	-0.41	-0.58	-0.52	1.32075e-07	4.30363e-10	2.58504e-09	1.35491e-05	1.89037e-07	8.58058e-07	7.61	13.31	11.52
117	CX241933	Mm.43278	Olfactomedin 1	Olfm1	56177	-0.41	-0.43	-0.49	0.000137659	6.44735e-05	1.4658e-05	0.00206635	0.000839111	0.000302242	0.66	1.41	2.85
7	CX226019	Mm.19892	Wolf-Hirschhorn syndrome candidate 1 (human)	Whsc1	107823	-0.4	-0.57	-0.53	1.90721e-05	1.0088e-07	3.94499e-07	0.000491823	9.64606e-06	2.26095e-05	2.63	7.88	6.48
167	CX232622	Mm.19892	Wolf-Hirschhorn syndrome candidate 1 (human)	Whsc1	107823	-0.4	-0.53	-0.5	1.38444e-05	2.5901e-07	5.90937e-07	0.000387533	1.87662e-05	3.06183e-05	2.95	6.93	6.07
327	CX203977	Mm.3249	Eph receptor A4	Epha4	13838	-0.4	-0.44	-0.53	5.20484e-06	1.76756e-06	7.51444e-08	0.000190348	6.55664e-05	7.64689e-06	3.93	5.01	8.14
272	CX207104	Mm.41022	RNA binding motif protein 19	Rbm19	74111	-0.4	-0.54	-0.48	9.44571e-07	7.81903e-09	7.16892e-08	5.91092e-05	1.3745e-06	7.4562e-06	5.64	10.43	8.19

## Sheet: Up-regulated in A, B and C 
Index	GenBank Accession number	UniGene cluster ID	Gene name	Gene symbol	GeneID.unique	M.m(A)	M.m(B)	M.m(C)	p.m(A)	p.m(B)	p.m(C)	p.adj.m(A)	p.adj.m(B)	p.adj.m(D)	B.m(A)	B.m(B)	B.m(C)	Comment for unknowns
103	CX234108	Mm.269857	Solute carrier family 2 (facilitated glucose transporter), member 3	Slc2a3	20527	2.04	1.5	1	3.69121e-08	4.03018e-06	0.000498701	5.58841e-06	0.00011656	0.0038213	8.88	4.18	-0.66
323	CX228830	Mm.269857	Solute carrier family 2 (facilitated glucose transporter), member 3	Slc2a3	20527	1.96	1.49	1.01	2.3891e-08	1.69689e-06	0.000244764	4.04446e-06	6.3604e-05	0.0022688	9.32	5.05	0.04
12	CX229381	Mm.2159	BCL2/adenovirus E1B 19kDa-interacting protein 1, NIP3	Bnip3	12176	1.8	1.69	1.53	3.09303e-10	1.00346e-09	5.76983e-09	1.675e-07	3.55456e-07	1.36024e-06	13.64	12.48	10.72
73	CX241425	Mm.1186	Carbonic anhydrase 2	Car2	12349	1.49	1.25	1.07	7.66083e-06	6.68836e-05	0.000383055	0.000255603	0.000860124	0.00313197	3.54	1.38	-0.4
115	CX240534	Mm.70666	Enolase 1, alpha non-neuron	Eno1	13806	1.39	1.27	1.15	1.36967e-10	7.15203e-10	4.27388e-09	9.18332e-08	2.79247e-07	1.1465e-06	14.45	12.81	11.02
64	CX237582	Mm.275831	Aldolase 1, A isoform	Aldoa	11674	1.37	1.52	1.27	5.14134e-11	7.16577e-12	2.25006e-10	5.17072e-08	1.48338e-08	1.49455e-07	15.41	17.33	13.95
302	CX231735	Mm.38912	RIKEN cDNA 2410129H14 gene	2410129H14Rik	76789	1.36	1.19	1.05	4.76112e-10	4.81386e-09	3.90869e-08	2.16247e-07	1.00991e-06	4.76588e-06	13.21	10.92	8.8
185	CX218239	Mm.30837	N-myc downstream regulated gene 1	Ndrg1	17988	1.35	0.86	0.71	3.61318e-07	0.000151939	0.00100071	2.85806e-05	0.00156687	0.00650807	6.6	0.56	-1.34
19	CX200374	Mm.70666	Enolase 1, alpha non-neuron	Eno1	13806	1.35	1.41	1.1	7.35242e-12	3.06649e-12	3.33652e-10	1.67375e-08	1.11591e-08	1.74796e-07	17.31	18.15	13.56
318	CX239734	Mm.275831	Aldolase 1, A isoform	Aldoa	11674	1.34	1.49	1.26	7.49582e-11	9.5035e-12	2.35263e-10	6.59632e-08	1.48424e-08	1.49455e-07	15.04	17.06	13.91
29	CX225706	Mm.4149	Neutrophil cytosolic factor 1	Ncf1	17969	1.3	1.48	1.62	2.46774e-06	3.52188e-07	8.85372e-08	0.000115435	2.19042e-05	8.34906e-06	4.67	6.62	7.98
303	CX231659	Mm.28209	PERP, TP53 apoptosis effector	Perp	64058	1.29	1.29	1.08	1.28249e-05	1.30555e-05	0.000111054	0.00036995	0.000258462	0.00128262	3.02	3.01	0.83
223	CX635138	NA	NA	NA	NA	1.29	1.49	1.64	0.000101796	1.6866e-05	4.63719e-06	0.00166082	0.00031232	0.000132832	0.96	2.75	4	Matches intron of 9830134C10Rik
220	CX242304	Mm.336205	Phosphoglycerate kinase 1	Pgk1	18655	1.27	1.32	1.22	3.69928e-11	1.73885e-11	8.06177e-11	4.34049e-08	2.02845e-08	9.50281e-08	15.73	16.47	14.97
259	CX207798	NA	NA	NA	NA	1.19	1.16	1.1	1.72539e-06	2.75513e-06	5.21394e-06	8.99757e-05	9.05538e-05	0.000143835	5.03	4.56	3.88	Maps to 3' UTR/last exon of Acas2
74	CX241476	NA	NA	NA	NA	1.18	1.08	1.05	8.32119e-12	4.56316e-11	8.00024e-11	1.67375e-08	3.77293e-08	9.50281e-08	17.19	15.53	14.97	Map3k7: Good quality hit with the exception of a stretch of 70 nt in the middle. Maps also to a pseudogene on chromosome 10
304	CX200988	NA	NA	NA	NA	1.18	1.09	1.06	2.91615e-12	1.33985e-11	2.23579e-11	1.01998e-08	1.8833e-08	3.95316e-08	18.2	16.72	16.23	Maps to intron of D230005D02Rik
299	CX242931	Mm.4222	Triosephosphate isomerase 1	Tpi1	21991	1.17	1.07	1.03	1.32261e-11	6.88535e-11	1.59798e-10	2.3278e-08	5.09371e-08	1.25575e-07	16.74	15.12	14.29
171	CX214265	Mm.23828	Minichromosome maintenance deficient 10 (S. cerevisiae)	Mcm10	70024	1.15	1.34	1.2	2.77532e-12	1.29255e-13	1.09729e-12	1.01998e-08	1.81681e-09	7.76056e-09	18.25	21.18	19.17
66	CX207886	NA	NA	NA	NA	1.15	0.98	0.84	1.04593e-07	1.31864e-06	1.14539e-05	1.15052e-05	5.28059e-05	0.000253984	7.84	5.3	3.1	No hits (incl E.coli); some stop codons in all frames
270	CX201093	Mm.271877	Thioredoxin interacting protein	Txnip	56338	1.14	1.32	1.15	1.41593e-08	1.05704e-09	1.082e-08	2.65817e-06	3.55456e-07	1.93734e-06	9.84	12.42	10.09
268	CX231610	Mm.2212	Procollagen-proline, 2-oxoglutarate 4-dioxygenase (proline 4-hydroxylase), alpha 1 polypeptide	P4ha1	18451	1.13	0.82	0.81	7.57426e-10	1.62938e-07	2.05647e-07	2.71399e-07	1.35518e-05	1.37211e-05	12.76	7.4	7.13
107	CX239842	Mm.264435	ERO1-like (S. cerevisiae)	Ero1l	50527	1.12	0.96	0.86	6.6224e-11	1.06212e-09	7.61572e-09	6.21623e-08	3.55456e-07	1.56122e-06	15.16	12.42	10.44
181	CX201694	Mm.278512	RIKEN cDNA 2610034M16 gene	2610034M16Rik	69239	1.11	1.31	1.26	2.50863e-05	2.96708e-06	5.21652e-06	0.000607944	9.58741e-05	0.000143835	2.35	4.49	3.88
269	CX233114	Mm.328927	RIKEN cDNA 9830134C10 gene	9830134C10Rik	442827	1.1	1.43	1.37	2.48531e-05	6.98124e-07	1.3366e-06	0.000605418	3.46743e-05	5.51203e-05	2.36	5.94	5.25
236	CX225894	Mm.250541	RIKEN cDNA 2610034H20 gene	2610034H20Rik	76375	1.09	1.05	0.99	2.86558e-07	4.48229e-07	1.12995e-06	2.41601e-05	2.51008e-05	4.87082e-05	6.83	6.38	5.42
279	CX239308	Mm.29324	Lactate dehydrogenase 1, A chain	Ldh1	16828	1.08	0.92	0.83	4.46688e-10	8.56606e-09	4.28148e-08	2.09646e-07	1.43339e-06	5.00509e-06	13.28	10.34	8.71
163	CX237601	Mm.261891	RIKEN cDNA A830010M20 gene	A830010M20Rik	231570	1.07	1.19	1.02	3.62208e-12	4.08121e-13	8.85055e-12	1.01998e-08	2.86827e-09	2.08652e-08	17.99	20.09	17.14
208	CX228815	Mm.319581	Cytoplasmic tyrosine kinase, Dscr28C related (Drosophila)	Tec	21682	1.07	1	0.97	2.42157e-11	7.87366e-11	1.47226e-10	3.40957e-08	5.53361e-08	1.22501e-07	16.15	14.99	14.37
110	CX230675	Mm.2212	Procollagen-proline, 2-oxoglutarate 4-dioxygenase (proline 4-hydroxylase), alpha 1 polypeptide	P4ha1	18451	1.06	0.86	0.85	1.0928e-10	4.65831e-09	6.38965e-09	8.5481e-08	9.92079e-07	1.43663e-06	14.67	10.95	10.61
153	CX208620	Mm.327368	Similar to Eno1 protein	NA	433182	0.99	1.18	0.93	3.94719e-09	1.878e-10	1.13383e-08	1.00617e-06	1.00824e-07	2.00476e-06	11.11	14.13	10.04
16	CX231516	Mm.6375	Glycogenin 1	Gyg1	27357	0.99	1.02	0.8	1.66566e-05	1.16895e-05	0.000216938	0.000445018	0.000241274	0.00207477	2.76	3.12	0.16
20	CX208862	Mm.196558	Selenium binding protein 1	Selenbp1	20341	0.98	1.5	1.24	0.000906532	7.73497e-06	7.82968e-05	0.00796296	0.000177073	0.000991502	-1.2	3.53	1.18
309	CX209651	Mm.2436	Basic helix-loop-helix domain containing, class B2	Bhlhb2	20893	0.93	0.69	0.72	3.19047e-06	0.000131349	8.29227e-05	0.000136957	0.00140769	0.00103525	4.42	0.71	1.12
11	CX229379	Mm.269649	Phosphofructokinase, liver, B-type	Pfkl	18641	0.92	0.79	0.74	6.95238e-08	8.11578e-07	2.01239e-06	8.66279e-06	3.84092e-05	7.22468e-05	8.25	5.79	4.84
77	CX233241	Mm.269649	Phosphofructokinase, liver, B-type	Pfkl	18641	0.9	0.72	0.66	1.63965e-07	4.62426e-06	1.65371e-05	1.59215e-05	0.000126647	0.000325956	7.39	4.04	2.73
297	CX228941	Mm.269649	Phosphofructokinase, liver, B-type	Pfkl	18641	0.9	0.76	0.71	9.18137e-08	1.25125e-06	3.50147e-06	1.05962e-05	5.12758e-05	0.000109093	7.97	5.35	4.28
101	CX239743	Mm.273102	Mitochondrial ribosomal protein L28	Mrpl28	68611	0.9	1.1	0.95	7.71019e-10	1.92362e-11	2.7861e-10	2.71399e-07	2.02845e-08	1.57637e-07	12.74	16.37	13.74
169	CX201058	Mm.260479	Jumonji domain containing 1A	Jmjd1a	104263	0.89	0.66	0.61	9.51485e-08	9.0614e-06	2.32853e-05	1.08918e-05	0.000200263	0.000411713	7.94	3.37	2.39
180	CX201487	Mm.309336	Angiopoietin 1	Angpt1	11600	0.88	0.77	0.62	9.6865e-07	6.39976e-06	9.58296e-05	5.92982e-05	0.000155901	0.00114486	5.61	3.72	0.97
243	CX209778	Mm.335450	CDNA, clone:Y0G0101D23, strand:plus, reference:ENSEMBL:Mouse-Transcript-ENST:ENSMUST00000047254, based on BLAT search	NA	NA	0.85	0.75	0.83	1.68098e-12	2.16468e-11	2.90273e-12	1.01998e-08	2.02845e-08	1.02648e-08	18.73	16.25	18.23
121	CX233820	Mm.4149	Neutrophil cytosolic factor 1	Ncf1	17969	0.85	0.9	0.91	2.81706e-06	1.28339e-06	1.10522e-06	0.000125918	5.24401e-05	4.78082e-05	4.54	5.33	5.44
246	CX242813	Mm.277488	Gene model 1840, (NCBI)	NA	233995	0.84	0.84	0.79	1.47217e-08	1.48072e-08	3.69112e-08	2.69197e-06	2.21415e-06	4.6868e-06	9.8	9.8	8.86
124	CX217695	Mm.28683	Transferrin receptor	Tfrc	22042	0.84	0.67	0.84	0.00013278	0.00132425	0.000131603	0.0020081	0.00782415	0.00144304	0.7	-1.56	0.66
326	CX202799	Mm.42040	Adenylate kinase 4	Ak4	11639	0.84	0.71	0.8	1.05474e-07	1.24707e-06	2.02399e-07	1.15122e-05	5.12539e-05	1.3633e-05	7.83	5.36	7.15
161	CX236773	Mm.24446	RIKEN cDNA 1110018G07 gene	1110018G07Rik	68497	0.83	0.75	0.79	3.7887e-09	2.2625e-08	9.88695e-09	9.87867e-07	3.08755e-06	1.84014e-06	11.16	9.37	10.18
324	CX233177	Mm.206764	Transducin-like enhancer of split 6, homolog of Drosophila E(spl)	Tle6	114606	0.82	1.07	0.94	8.97721e-05	2.95907e-06	1.60648e-05	0.00151032	9.58454e-05	0.000321264	1.08	4.49	2.76
276	LUS 1I23	NA	NA	NA	NA	0.82	0.98	0.87	0.000274133	2.51506e-05	6.7793e-05	0.00341378	0.000420853	0.000893693	-0.01	1.87	1.34
87	CX237583	Mm.220710	Kin of IRRE like 3 (Drosophila)	Kirrel3	67703	0.8	0.89	0.74	3.06761e-11	3.96951e-12	1.18381e-10	3.92654e-08	1.11591e-08	1.10837e-07	15.91	17.9	14.59
231	CX240545	Mm.315962	Phosphoglycerate mutase 1	Pgam1	18648	0.8	0.66	0.57	2.20356e-10	6.18076e-09	6.95254e-08	1.30772e-07	1.20662e-06	7.33909e-06	13.98	10.67	8.22
2	CX243308	Mm.278357	Kinesin 2	Kns2	16593	0.79	0.89	0.73	2.05594e-09	2.4902e-10	9.6136e-09	6.15907e-07	1.20698e-07	1.83763e-06	11.76	13.86	10.21
293	CX238955	Mm.41708	Leucine-rich repeat LGI family, member 3	Lgi3	213469	0.79	0.8	0.71	4.19662e-09	3.3182e-09	2.24386e-08	1.03664e-06	8.18257e-07	3.41284e-06	11.05	11.29	9.36
35	LUS 1G19	NA	NA	NA	NA	0.79	0.85	0.98	0.000155452	8.94587e-05	3.78482e-06	0.00224785	0.00105941	0.000115132	1.41	1.95	5.03
143	CX243774	Mm.112632	RIKEN cDNA 6330583M11 gene	6330583M11Rik	76192	0.78	0.68	0.61	2.77357e-07	1.93661e-06	9.52001e-06	2.41601e-05	7.05208e-05	0.000217897	6.86	4.92	3.28
254	CX239271	Mm.217764	Phosphoglucomutase 2	Pgm2	72157	0.78	0.8	0.68	1.23805e-08	8.40467e-09	1.24689e-07	2.42107e-06	1.42333e-06	1.04754e-05	9.97	10.36	7.63
186	CX220526	Mm.277864	RIKEN cDNA 3110001A13 gene	3110001A13Rik	66540	0.78	0.87	0.9	1.733e-05	4.04336e-06	2.56537e-06	0.00046039	0.000116577	8.72286e-05	2.72	4.18	4.6
237	CX233659	Mm.334918	Interferon regulatory factor 2 binding protein 2	Irf2bp2	270110	0.78	1.08	0.99	8.57793e-05	1.20727e-06	4.50947e-06	0.00147469	5.02175e-05	0.000130978	1.13	5.39	4.03
249	CX240315	Mm.61526	3-hydroxy-3-methylglutaryl-Coenzyme A synthase 1	Hmgcs1	208715	0.78	0.5	0.48	8.58581e-07	0.000296402	0.000388007	5.59668e-05	0.00256166	0.0031615	5.73	-0.1	-0.41
311	CX242633	Mm.21724	Origin recognition complex, subunit 5-like (S. cerevisiae)	Orc5l	26429	0.77	0.64	0.68	2.82289e-07	4.29292e-06	2.00665e-06	2.41601e-05	0.000120924	7.22242e-05	6.85	4.12	4.84
188	CX242840	Mm.304088	Similar to glyceraldehyde-3-phosphate dehydrogenase (phosphorylating) (EC 1.2.1.12) - mouse	NA	433927	0.77	0.81	0.64	3.32774e-08	1.26118e-08	5.99905e-07	5.09289e-06	1.92686e-06	3.08569e-05	8.99	9.96	6.06
175	CX237244	Mm.222473	Expressed sequence AI115600	AI115600	102442	0.76	0.59	0.58	5.22476e-06	0.000126304	0.000141543	0.000190582	0.0013688	0.00151676	3.92	0.75	0.59
62	CX238620	Mm.252145	Creatine kinase, mitochondrial 1, ubiquitous	Ckmt1	12716	0.76	0.85	0.62	2.80533e-07	4.4208e-08	5.27509e-06	2.41601e-05	5.05193e-06	0.000144605	6.85	8.7	3.87
37	CX243440	Mm.261514	RIKEN cDNA D130043K22 gene	D130043K22Rik	210108	0.75	0.87	0.77	4.18865e-10	2.10374e-11	2.49022e-10	2.03366e-07	2.02845e-08	1.49455e-07	13.34	16.28	13.85
144	CX240533	Mm.32556	Ankyrin repeat and SAM domain containing 1	Anks1	224650	0.75	0.71	0.61	1.32693e-10	3.40421e-10	5.68898e-09	9.18332e-08	1.54354e-07	1.36024e-06	14.48	13.55	10.73
229	CX224830	NA	NA	NA	NA	0.75	0.55	0.66	5.81927e-07	4.06151e-05	3.64503e-06	4.15916e-05	0.000594054	0.000111842	6.12	1.87	4.24	Supported by other ESTs, multiple chromosome hits
70	CX242603	Mm.2734	Spermidine/spermine N1-acetyl transferase 1	Sat1	20229	0.74	0.99	1.16	0.000159545	4.77176e-06	4.50567e-07	0.00229042	0.000128984	2.49899e-05	0.51	4.01	6.34
277	CX241755	Mm.347081	Zinc finger, RAN-binding domain containing 3	Zranb3	226409	0.74	0.77	0.64	2.53396e-08	1.24758e-08	2.64576e-07	4.14861e-06	1.92686e-06	1.62175e-05	9.26	9.97	6.88
157	CX243619	Mm.283281	Solute carrier family 26, member 3	Slc26a3	13487	0.73	0.74	0.7	6.06968e-10	5.05194e-10	1.3081e-09	2.44175e-07	2.08853e-07	5.00085e-07	12.97	13.16	12.2
160	CX238675	Mm.7729	Aldolase 3, C isoform	Aldoc	11676	0.73	0.87	0.81	3.56907e-07	2.21529e-08	8.05489e-08	2.83913e-05	3.05276e-06	7.85768e-06	6.61	9.39	8.07
61	CX241096	Mm.129481	Nuclear receptor subfamily 3, group C, member 1	Nr3c1	14815	0.72	0.71	0.66	1.17198e-07	1.53695e-07	4.94378e-07	1.24586e-05	1.32536e-05	2.6793e-05	7.73	7.46	6.25
266	CX225697	Mm.140619	EGL nine homolog 1 (C. elegans)	Egln1	112405	0.72	0.63	0.43	2.41289e-08	2.17048e-07	4.50976e-05	4.04446e-06	1.6949e-05	0.000659674	9.31	7.11	1.73
109	CX226449	NA	NA	NA	NA	0.72	0.67	0.68	3.00277e-05	7.58579e-05	6.12917e-05	0.000696525	0.000942626	0.000826474	2.17	1.25	1.42	Short sequence; matches Mouse mammary tumor virus superantigen (sag) mRNA, partial cds, which may be integrated into several locations in the genome.
209	CX231184	Mm.34608	RIKEN cDNA 2810433H14 gene	1700108J01Rik	68245	0.71	0.68	0.69	3.61315e-06	5.65437e-06	4.75226e-06	0.000147458	0.000144243	0.000134711	4.29	3.84	3.98
212	CX205326	Mm.34785	Ankyrin repeat and SOCS box-containing protein 7	Asb7	117589	0.69	0.66	0.57	6.63561e-07	1.33411e-06	1.05877e-05	4.55753e-05	5.32734e-05	0.000237719	5.99	5.29	3.17
140	CX215906	Mm.170855	RIKEN cDNA B230380D07 gene	B230380D07Rik	235461	0.68	0.72	0.71	4.88764e-06	2.07989e-06	2.61302e-06	0.000183116	7.32706e-05	8.84611e-05	3.99	4.84	4.58
300	CX243713	Mm.273874	Phosphofructokinase, platelet	Pfkp	56421	0.68	0.56	0.53	8.05249e-07	1.14441e-05	2.48789e-05	5.32296e-05	0.000237254	0.000428117	5.8	3.14	2.32
114	CX243073	Mm.687	Ras homolog gene family, member B	Rhob	11852	0.68	0.63	0.7	0.000508021	0.00102933	0.000384918	0.00530295	0.00652313	0.00314176	-0.63	-1.32	-0.4
15	CX233372	Mm.23955	Williams-Beuren syndrome chromosome region 5 homolog (human)	Wbscr5	56743	0.66	0.83	0.8	6.34111e-05	3.10363e-06	5.35141e-06	0.00118885	9.75803e-05	0.000145289	1.43	4.44	3.86
271	CX201304	Mm.275654	Glycogen synthase 3, brain	Gys3	14937	0.66	0.71	0.58	4.85681e-09	1.34567e-09	3.9749e-08	1.13973e-06	4.29882e-07	4.76588e-06	10.91	12.19	8.78
86	CX239422	Mm.334685	DNA segment, Chr 8, Wayne State University 49, expressed	D8Wsu49e	71927	0.66	0.6	0.47	1.15921e-06	5.016e-06	9.32261e-05	6.74352e-05	0.000132651	0.00112358	5.43	3.96	1
27	CX235554	Mm.687	Ras homolog gene family, member B	Rhob	11852	0.66	0.68	0.74	3.10164e-05	2.17219e-05	7.26868e-06	0.000710099	0.000376478	0.00018243	2.14	2.5	3.55
286	CX212218	Mm.139418	Sestrin 1	Sesn1	140742	0.65	0.57	0.48	2.79061e-05	0.00013634	0.000759786	0.000658153	0.00144524	0.00526048	2.25	0.67	-1.07
187	CX216702	Mm.142729	Thymosin, beta 4, X chromosome	Tmsb4x	19241	0.65	0.69	0.75	8.14894e-05	4.45316e-05	1.47834e-05	0.00141302	0.000634824	0.000302419	1.18	1.78	2.84
75	CX239629	Mm.200307	Prostate cancer associated protein 6	Pcanap6	212980	0.65	1.26	1.17	0.000185122	1.78989e-08	6.0099e-08	0.00257561	2.56464e-06	6.69371e-06	0.37	9.61	8.37
149	CX225228	Mm.58	Integrin beta 7	Itgb7	16421	0.65	0.83	0.82	4.48152e-06	1.203e-07	1.39687e-07	0.0001723	1.07703e-05	1.09164e-05	4.08	7.7	7.52
288	CX219711	Mm.122538	Ubiquitin specific protease 31	Usp31	76179	0.64	0.72	0.7	1.51489e-07	2.30989e-08	3.9885e-08	1.51274e-05	3.1219e-06	4.76588e-06	7.47	9.35	8.78
282	CX232783	Mm.18	Septin 1	2005-09-01	54204	0.64	0.94	0.95	0.000514544	6.412e-06	4.96517e-06	0.00535857	0.000155929	0.000139074	-0.64	3.72	3.93
24	CX240560	Mm.210676	CD9 antigen	Cd9	12527	0.64	0.7	0.64	3.38987e-09	7.61871e-10	3.91068e-09	9.17872e-07	2.89429e-07	1.12891e-06	11.27	12.75	11.11
198	CX232768	Mm.24145	Ras and Rab interactor 3	Rin3	217835	0.64	0.84	0.84	0.000728803	3.91566e-05	3.68671e-05	0.0068472	0.000577529	0.000566036	-0.98	1.91	1.93
132	CX230577	Mm.27995	G protein-coupled receptor 97	Gpr97	54672	0.64	0.58	0.48	2.23192e-05	6.77037e-05	0.000584316	0.000557189	0.00086851	0.00432731	2.47	1.37	-0.81
332	CX208753	Mm.291832	RIKEN cDNA 4430402O11 gene	4430402O11Rik	67608	0.64	0.73	0.71	9.72185e-06	1.57038e-06	2.31652e-06	0.000301506	6.0145e-05	8.07073e-05	3.3	5.13	4.7
273	CX211837	Mm.46782	RIKEN cDNA 1700108L22 gene	1700108L22Rik	214048	0.64	0.55	0.72	4.37115e-06	3.06798e-05	7.98009e-07	0.000169548	0.000489484	3.82638e-05	4.1	2.15	5.77
154	CX217888	Mm.267258	Sorting nexin 25	Snx25	102141	0.63	0.52	0.57	1.22482e-10	4.14406e-09	6.68735e-10	9.07652e-08	9.24587e-07	2.78213e-07	14.56	11.07	12.87
329	CX199720	Mm.2863	Intergral membrane protein 1	Itm1	16430	0.63	0.58	0.46	2.55261e-07	7.5834e-07	2.41741e-05	2.28922e-05	3.68831e-05	0.000423722	6.95	5.86	2.35
22	CX216966	Mm.35628	Fucosyltransferase 8	Fut8	53618	0.63	0.8	0.84	7.81267e-05	3.77992e-06	1.87496e-06	0.00137517	0.000113403	6.86235e-05	1.22	4.25	4.91
264	CX236233	Mm.193096	Stearoyl-Coenzyme A desaturase 2	Scd2	20250	0.62	0.47	0.5	1.56692e-06	6.15691e-05	2.8794e-05	8.32538e-05	0.000809556	0.000473044	5.13	1.46	2.17
217	CX243431	Mm.296142	RIKEN cDNA E430026E19 gene	E430026E19Rik	216198	0.62	0.76	0.7	7.90114e-06	3.64243e-07	1.31997e-06	0.000259319	2.226e-05	5.46737e-05	3.51	6.59	5.26
207	CX231949	Mm.2068	Neutrophil cytosolic factor 4	Ncf4	17972	0.61	0.62	0.77	1.7663e-05	1.22764e-05	6.17817e-07	0.000467351	0.00024895	3.13227e-05	2.7	3.07	6.03
33	CX219759	Mm.218478	Ubiquitin specific protease 48	Usp48	170707	0.61	0.71	0.6	2.11328e-06	2.24848e-07	2.37223e-06	0.000104404	1.734e-05	8.1842e-05	4.83	7.07	4.67
85	CX239273	Mm.38792	NAD(P) dependent steroid dehydrogenase-like	Nsdhl	18194	0.61	0.45	0.48	2.35747e-07	1.72588e-05	8.8398e-06	2.17525e-05	0.000317525	0.000206335	7.03	2.73	3.35
306	CX204715	Mm.589	Glucose phosphate isomerase 1	Gpi1	14751	0.61	0.6	0.58	1.53189e-07	1.65242e-07	3.31824e-07	1.51895e-05	1.36626e-05	1.9881e-05	7.46	7.38	6.65
176	CX225282	Mm.29719	Elongation protein 3 homolog (S. cerevisiae)	Elp3	74195	0.59	0.4	0.45	1.97482e-05	0.00120937	0.000436966	0.000501904	0.00733026	0.00346462	2.59	-1.48	-0.53
210	CX200232	Mm.39472	Farnesyl diphosphate synthetase	Fdps	110196	0.59	0.64	0.62	1.75855e-11	3.5832e-12	7.70389e-12	2.75115e-08	1.11591e-08	2.08652e-08	16.46	18	17.28
313	CX240715	Mm.19893	Glutamine fructose-6-phosphate transaminase 1	Gfpt1	14583	0.58	0.51	0.41	5.48159e-10	4.46035e-09	1.62202e-07	2.27002e-07	9.64533e-07	1.17058e-05	13.08	10.99	7.37
322	CX231804	Mm.261681	RIKEN cDNA B930019K04 gene	2510015F01Rik	70021	0.58	0.75	0.91	0.0001567	6.24776e-06	3.52041e-07	0.00225828	0.000153798	2.07484e-05	0.53	3.74	6.59
158	CX240374	Mm.193096	Stearoyl-Coenzyme A desaturase 2	Scd2	20250	0.57	0.47	0.48	4.76358e-05	0.000398948	0.000367411	0.000979142	0.00316457	0.00304276	1.72	-0.39	-0.36
218	CX243436	Mm.210882	RIKEN cDNA 1810047C23 gene	1810047C23Rik	192169	0.57	0.51	0.61	3.53035e-07	2.2649e-06	1.33298e-07	2.82428e-05	7.72705e-05	1.05927e-05	6.62	4.76	7.57
216	CX216703	Mm.303534	Down-regulator of transcription 1	Dr1	13486	0.57	0.73	0.7	0.000731425	5.77321e-05	9.33591e-05	0.00686107	0.000774809	0.00112388	-0.99	1.52	1
145	CX240570	Mm.315430	RIKEN cDNA 2610524G07 gene	2610524G07Rik	66494	0.57	0.6	0.44	5.96901e-09	2.52911e-09	3.58793e-07	1.35554e-06	6.97041e-07	2.10586e-05	10.7	11.56	6.57
261	CX221316	Mm.315430	RIKEN cDNA 2610524G07 gene	2610524G07Rik	66494	0.57	0.6	0.42	1.92801e-07	7.13105e-08	1.67529e-05	1.83421e-05	7.30459e-06	0.000328668	7.23	8.22	2.71
298	CX234242	Mm.2154	Max interacting protein 1	Mxi1	17859	0.56	0.54	0.54	9.68914e-06	1.45312e-05	1.54103e-05	0.000301506	0.00028095	0.000311399	3.3	2.9	2.8
136	CX211096	Mm.275654	Glycogen synthase 3, brain	Gys3	14937	0.56	0.57	0.52	8.18211e-07	6.64442e-07	2.90261e-06	5.35833e-05	3.35949e-05	9.54822e-05	5.78	5.99	4.47
305	CX200963	Mm.275654	Glycogen synthase 3, brain	Gys3	14937	0.56	0.62	0.52	8.49296e-08	1.28931e-08	2.42638e-07	1.00488e-05	1.94867e-06	1.53128e-05	8.05	9.93	6.96
91	CX231738	Mm.293266	GA repeat binding protein, beta 1	Gabpb1	14391	0.56	0.43	0.4	3.13413e-08	2.23495e-06	5.52497e-06	4.95826e-06	7.66206e-05	0.000148858	9.05	4.77	3.83
45	CX226188	Mm.641	Activating transcription factor 4	Atf4	11911	0.56	0.63	0.53	0.000456644	0.000141741	0.00078774	0.0049118	0.00148791	0.00541467	-0.52	0.63	-1.11
164	CX226329	Mm.355306	A disintegrin and metalloproteinase domain 17	Adam17	11491	0.55	0.48	0.52	6.2079e-05	0.000320374	0.000129954	0.00116699	0.00270624	0.00142939	1.45	-0.17	0.67
241	CX211826	NA	NA	NA	NA	0.55	0.46	0.52	4.14682e-05	0.000345638	9.21547e-05	0.000884656	0.0028595	0.00111699	1.85	-0.25	1.01	Short sequence, maps to 5' UTR of Clcn3
233	CX240680	Mm.129481	Nuclear receptor subfamily 3, group C, member 1	Nr3c1	14815	0.54	0.68	0.68	2.6205e-07	5.99196e-09	6.88626e-09	2.33523e-05	1.18624e-06	1.47585e-06	6.92	10.7	10.54
128	CX241570	Mm.210882	RIKEN cDNA 1810047C23 gene	1810047C23Rik	192169	0.54	0.5	0.57	2.75797e-06	7.48733e-06	1.16829e-06	0.000124065	0.000173954	5.0077e-05	4.56	3.56	5.39
159	CX238108	Mm.227924	Lipin 2	Lpin2	64898	0.54	0.79	0.76	0.000468806	4.30217e-06	8.02444e-06	0.00500439	0.000120942	0.00019629	-0.55	4.12	3.45
321	CX237945	Mm.259751	Chloride channel 3	Clcn3	12725	0.54	0.42	0.48	9.6124e-05	0.00136082	0.000312892	0.00159923	0.00800322	0.00270364	1.02	-1.59	-0.2
55	CX227385	Mm.28376	Ral GEF with PH domain and SH3 binding motif 2	Ralgps2	78255	0.54	0.71	0.53	0.000191958	7.03516e-06	0.000273921	0.00264977	0.000166475	0.00245384	0.33	3.62	-0.07
131	CX237382	Mm.307022	WD repeat and SOCS box-containing 1	Wsb1	78889	0.54	0.56	0.42	4.22175e-06	3.0983e-06	0.000122149	0.000165998	9.75803e-05	0.00136804	4.14	4.45	0.73
183	CX215466	Mm.317943	Transcribed locus, strongly similar to XP_346075.1 similar to FLI-LRR associated protein-1 [Rattus norvegicus]	NA	NA	0.54	0.5	0.41	2.62515e-08	1.06794e-07	1.78386e-06	4.24852e-06	9.94101e-06	6.65661e-05	9.22	7.82	4.96
222	CX236628	Mm.687	Ras homolog gene family, member B	Rhob	11852	0.54	0.64	0.7	0.000105915	1.36432e-05	4.12593e-06	0.00170673	0.000267088	0.000123615	0.92	2.96	4.12
9	CX226191	NA	NA	NA	NA	0.54	0.68	0.67	0.000448233	2.95734e-05	3.46857e-05	0.00485425	0.000475611	0.000542132	-0.5	2.19	1.99	Wbscr5: Partly unspliced RNA: matches 450 bases of the end of intron between exons 7 and 8 as well as exons 8, 9 and 10
6	CX235891	Mm.188734	Adenosine kinase	Adk	11534	0.53	0.75	0.83	5.06247e-06	2.8117e-08	4.59062e-09	0.000186596	3.56047e-06	1.15954e-06	3.95	9.16	10.95
46	CX232258	Mm.229128	RIKEN cDNA 1700013H19 gene	1700013H19Rik	71846	0.53	0.45	0.52	1.01344e-07	1.14839e-06	1.39122e-07	1.13248e-05	4.86501e-05	1.09164e-05	7.87	5.44	7.52
134	CX205501	Mm.39723	RIKEN cDNA A630065K24 gene	A630065K24Rik	213417	0.53	0.51	0.61	2.14135e-06	3.07662e-06	2.04071e-07	0.000105036	9.73575e-05	1.36805e-05	4.82	4.45	7.14
230	CX242535	Mm.193096	Stearoyl-Coenzyme A desaturase 2	Scd2	20250	0.52	0.46	0.57	9.57774e-07	4.63124e-06	2.39414e-07	5.91468e-05	0.000126647	1.53128e-05	5.62	4.04	6.98
147	CX239596	Mm.214746	F-box and leucine-rich repeat protein 3	Fbxl3	50789	0.52	0.42	0.42	3.40014e-07	6.43974e-06	8.27962e-06	2.76728e-05	0.000156333	0.000198759	6.66	3.71	3.42
172	CX221504	Mm.239416	ATPase, Class VI, type 11B	Atp11b	76295	0.52	0.49	0.42	3.21702e-05	6.50965e-05	0.000384302	0.000725891	0.000844084	0.00313854	2.11	1.41	-0.4
206	CX227412	Mm.355306	A disintegrin and metalloproteinase domain 17	Adam17	11491	0.52	0.52	0.48	7.93909e-05	7.47617e-05	0.000174103	0.0013914	0.000938259	0.00176031	1.21	1.27	0.38
182	CCEuMNS2686	NA	NA	NA	NA	0.52	0.55	0.66	6.90943e-08	2.7198e-08	9.80943e-10	8.66279e-06	3.4788e-06	3.96441e-07	8.26	9.19	12.49
199	CX214180	Mm.135815	RIKEN cDNA D930010J01 gene	D930010J01Rik	107227	0.51	0.64	0.56	1.8258e-07	3.98639e-09	3.58557e-08	1.74879e-05	9.06864e-07	4.61072e-06	7.28	11.11	8.89
221	CX236524	Mm.271301	RIKEN cDNA 9430029L20 gene	9430029L20Rik	109249	0.51	0.57	0.62	5.12521e-06	9.01364e-07	2.33982e-07	0.000187924	4.11775e-05	1.50633e-05	3.94	5.68	7
90	CX227030	Mm.291815	Copine II	Cpne2	234577	0.51	0.78	0.82	5.7737e-06	8.01307e-09	3.58835e-09	0.000205287	1.3745e-06	1.05744e-06	3.82	10.41	11.19
102	CX225223	Mm.17905	Ribose 5-phosphate isomerase A	Rpia	19895	0.5	0.59	0.66	8.43328e-05	1.00496e-05	1.95196e-06	0.0014516	0.000217318	7.06149e-05	1.15	3.27	4.87
290	CX243211	Mm.18939	Phosphomannomutase 1	Pmm1	29858	0.49	0.55	0.62	1.12646e-05	2.71036e-06	4.04631e-07	0.000334186	8.97103e-05	2.2934e-05	3.15	4.58	6.45
255	CX237435	Mm.258973	RIKEN cDNA D030070L09 gene	D030070L09Rik	225280	0.48	0.53	0.67	0.000131256	4.28213e-05	1.73091e-06	0.00198933	0.000617329	6.51513e-05	0.71	1.82	4.99
17	CX234812	Mm.261333	Signal-induced proliferation-associated 1 like 1	Sipa1l1	217692	0.48	0.75	0.55	0.000124335	3.12968e-07	2.45305e-05	0.00191326	2.12118e-05	0.000424559	0.76	6.74	2.33
177	CX229022	Mm.28376	Ral GEF with PH domain and SH3 binding motif 2	Ralgps2	78255	0.48	0.6	0.48	0.000238667	1.67026e-05	0.000248391	0.00311728	0.000310737	0.0022934	0.12	2.76	0.03
14	CX227037	Mm.281749	CDNA sequence BC034753	BC034753	234258	0.47	0.51	0.52	0.000473854	0.000204155	0.000161656	0.00503748	0.00194946	0.00166058	-0.56	0.27	0.46
28	CX225601	Mm.28376	Ral GEF with PH domain and SH3 binding motif 2	Ralgps2	78255	0.47	0.61	0.41	4.35768e-05	1.22735e-06	0.000195573	0.00091168	5.05914e-05	0.00192645	1.8	5.37	0.27
133	CX232429	Mm.28376	Ral GEF with PH domain and SH3 binding motif 2	Ralgps2	78255	0.47	0.62	0.46	0.000140611	4.56638e-06	0.000203449	0.00208738	0.0001261	0.0019765	0.64	4.06	0.23
247	CX243378	Mm.2942	Asparagine synthetase	Asns	27053	0.47	0.41	0.4	7.32653e-05	0.000372185	0.000460461	0.00132423	0.00301524	0.00359251	1.29	-0.32	-0.58
296	CX228810	Mm.31770	RIKEN cDNA 2010301N04 gene	2010301N04Rik	72103	0.46	0.43	0.49	1.0921e-05	2.49327e-05	4.45137e-06	0.00032647	0.000417705	0.000129557	3.18	2.36	4.04
58	CX207159	Mm.116649	NIMA (never in mitosis gene a)-related expressed kinase 1	Nek1	18004	0.45	0.42	0.46	4.25193e-05	9.04949e-05	2.83615e-05	0.000898929	0.00106893	0.000469428	1.83	1.08	2.19
310	AK012854	Mm.12916	Zinc finger protein 54	Zfp54	22712	0.45	0.52	0.43	0.000533852	0.000111463	0.000900046	0.00551317	0.00124839	0.00599436	-0.68	0.87	-1.24
56	CX229822	Mm.212813	RIKEN cDNA 9330175B01 gene	9330175B01Rik	106068	0.45	0.7	0.77	0.00021965	7.30688e-07	1.57128e-07	0.00292071	3.5911e-05	1.15711e-05	0.2	5.89	7.4
292	CX238430	Mm.24873	Nucleolar protein family A, member 1 (H/ACA small nucleolar RNPs)	Nola1	68147	0.45	0.44	0.41	5.23861e-09	6.50337e-09	2.09177e-08	1.20917e-06	1.25221e-06	3.25143e-06	10.83	10.62	9.43
283	CX229685	Mm.2820	Galactokinase 1	Galk1	14635	0.45	0.48	0.44	6.15793e-06	2.19796e-06	7.56545e-06	0.000216219	7.62827e-05	0.000186434	3.76	4.79	3.51
213	CX206231	NA	NA	NA	NA	0.45	0.74	0.61	4.73487e-05	4.3007e-08	8.27946e-07	0.000976091	4.95497e-06	3.92997e-05	1.72	8.73	5.73	Maps 3' to 3' UTR of Klf13
79	CX215334	Mm.1761	CDC-like kinase 1	Clk1	12747	0.44	0.44	0.5	0.000926032	0.000902088	0.000231448	0.00808586	0.00591339	0.00217184	-1.22	-1.19	0.1
197	CX232381	Mm.192991	Metallothionein 1	Mt1	17748	0.44	0.67	0.74	0.000665938	4.31484e-06	9.2754e-07	0.00643387	0.000120956	4.22544e-05	-0.89	4.11	5.62
32	CX210683	Mm.218	Meiosis-specific nuclear structural protein 1	Mns1	17427	0.44	0.54	0.49	7.69365e-05	6.82002e-06	2.48341e-05	0.00136119	0.000162283	0.000427866	1.24	3.66	2.32
10	CX229281	Mm.243954	RIKEN cDNA 6330406L22 gene	6330406L22Rik	70719	0.44	0.65	0.57	0.000243641	2.06866e-06	1.34531e-05	0.0031588	7.32706e-05	0.000283177	0.1	4.85	2.93
262	CX244019	Mm.266767	Expressed sequence AA517753	Vapa	30960	0.44	0.42	0.51	5.26436e-05	0.000102617	7.53181e-06	0.00103696	0.00117554	0.000186434	1.62	0.95	3.52
50	CX204248	NA	NA	NA	NA	0.44	0.49	0.45	3.34667e-06	7.54067e-07	2.1617e-06	0.000139825	3.68026e-05	7.60629e-05	4.37	5.86	4.77	Maps 3' of Mns1 gene; supported by other ESTs
63	CX239976	Mm.124100	T-cell lymphoma invasion and metastasis 1	Tiam1	21844	0.43	0.47	0.58	8.9625e-05	3.67628e-05	2.10189e-06	0.00151032	0.000555036	7.43282e-05	1.09	1.97	4.8
238	CX201357	Mm.238343	Annexin A2	Anxa2	12306	0.43	0.46	0.48	0.000610777	0.000338057	0.000207969	0.00606043	0.002815	0.002008	-0.81	-0.23	0.21
179	CX231195	Mm.288573	RIKEN cDNA 9130227C08 gene	9130227C08Rik	219094	0.43	0.48	0.41	2.20127e-05	4.36458e-06	3.74772e-05	0.000551492	0.000121723	0.000572478	2.48	4.1	1.91
289	CX242565	Mm.268922	RIKEN cDNA E030041M21 gene	E030041M21Rik	75089	0.42	0.49	0.43	3.01542e-06	3.71599e-07	2.05032e-06	0.000131854	2.25125e-05	7.28688e-05	4.47	6.57	4.82
151	CX201291	Mm.268922	RIKEN cDNA E030041M21 gene	E030041M21Rik	75089	0.41	0.54	0.54	7.40343e-05	2.11035e-06	1.82254e-06	0.001333	7.37835e-05	6.73102e-05	1.28	4.83	4.94
337	CX216950	Mm.29046	CDNA sequence BC027342	BC027342	241274	0.41	0.61	0.62	0.000109275	4.31893e-07	3.33824e-07	0.00175073	2.44786e-05	1.9881e-05	0.89	6.42	6.64
260	CX210988	Mm.339052	RIKEN cDNA 1700025N21 gene	Chst11	58250	0.41	0.53	0.48	0.000214155	1.13231e-05	3.3156e-05	0.00287446	0.00023608	0.000525186	0.22	3.15	2.03
71	CX244195	Mm.38912	RIKEN cDNA 2410129H14 gene	2410129H14Rik	76789	0.41	0.56	0.46	0.000332245	8.65944e-06	0.000102962	0.00389186	0.000193509	0.00121064	-0.21	3.42	0.9
