# Supplementary material for: Global gene expression analyses of hematopoietic stem cell-like cell lines with inducible Lhx2 expression
Source: BMC Genomics. 2006 Apr 6;7:75. doi: 10.1186/1471-2164-7-75 (PMC1459142; doi:10.1186/1471-2164-7-75)
Supplement: Additional File 2 — Cell line expression data. Differential expression between the cell lines DoxHPC1 and DoxHPC7 at time-point 0. [file 1471-2164-7-75-S2.xls]

## Sheet: Down-regulated HSC1 vs HSC7
Spot	GeneBank ID	Unigene ID	Gene ID	Gene Name	Gene Symbol	GeneID unique	M-value (1vs7)	p-value (1vs7)	p.adj (1vs7)	B-value (1vs7)
NMA03834	CX240988	Mm.788	17069	Lymphocyte antigen 6 complex, locus E	Ly6e	17069	-3.74	7.155991e-09	2.875398e-06	11.18
MBM07409	CX230877	Mm.267479	212032	Hexokinase 3	Hk3	212032	-3.31	3.165192e-09	2.277518e-06	11.96
MBM03206	CX230262	Mm.2364	19152	Proteinase 3	Prtn3	19152	-3.26	5.440392e-11	1.946243e-07	15.41
MBM07890	CX228251	Mm.2416	20259	Scinderin	Scin	20259	-2.71	3.863156e-06	1.367861e-04	4.76
MBM03331	CX229101	Mm.292100	14190	Fibrinogen-like protein 2	Fgl2	14190	-2.40	7.068651e-07	4.885303e-05	6.55
MBM09627	CX227113	Mm.3337	20344	Selectin, platelet	Selp	20344	-2.18	1.585412e-08	4.569359e-06	10.41
NMA07440	CX239573	Mm.290578	11655; 75012	Aminolevulinic acid synthase 1	Alas1	11655	-2.16	4.986664e-11	1.946243e-07	15.48
MBM09815	CX232836	Mm.4668	17523	Myeloperoxidase	Mpo	17523	-2.01	1.624178e-10	2.757440e-07	14.56
MNS39182	CX222545	Mm.200422	101757	Expressed sequence AU020206	AU020206	101757	-2.00	7.822000e-06	2.149225e-04	4.01
MBM02938	CX229013	Mm.34564	68294	RIKEN cDNA 0610009O03 gene	0610009O03Rik	68294	-1.89	5.161439e-08	8.680754e-06	9.24
MBM09816	CX232847	Mm.284649	210992	CDNA sequence BC005662	BC005662	210992	-1.83	6.030908e-12	8.169468e-08	16.94
NMA09626	CX236690	Mm.290578	11655; 75012	Aminolevulinic acid synthase 1	Alas1	11655	-1.82	1.291977e-07	1.505809e-05	8.31
MBM01407	CX226203	Mm.290578	11655; 75012	Aminolevulinic acid synthase 1	Alas1	11655	-1.68	2.338960e-08	5.402646e-06	10.03
MNS33886	CX219060	Mm.233799	16010	Insulin-like growth factor binding protein 4	Igfbp4	16010	-1.63	2.296548e-08	5.402646e-06	10.05
MBM05829	CX635102	NA	NA	NA	NA	NA	-1.54	5.013062e-10	6.790693e-07	13.61
MBM15387	CX234020	Mm.4858	13035	Cathepsin G	Ctsg	13035	-1.44	2.322053e-07	2.365002e-05	7.71
MBM16831	CX234911	Mm.233799	16010	Insulin-like growth factor binding protein 4	Igfbp4	16010	-1.42	6.123731e-09	2.860416e-06	11.33
NMA06584	CX238870	Mm.263124	110454	Lymphocyte antigen 6 complex, locus A	Ly6a	110454	-1.39	9.387369e-07	5.932304e-05	6.25
MNS11281	CX206790	Mm.234342	14701; 75373	RIKEN cDNA 4930597O21 gene	Gng12	14701	-1.39	3.622444e-07	3.145489e-05	7.41
MNS21911	CX213675	Mm.290578	11655; 75012	Aminolevulinic acid synthase 1	Alas1	11655	-1.36	4.602091e-07	3.740734e-05	7.00
MBM02424	CX225929	Mm.271671	13057	Cytochrome b-245, alpha polypeptide	Cyba	13057	-1.36	7.429384e-06	2.075019e-04	4.06
MNS05466	CX203226	Mm.247695	207521	Deltex 4 homolog (Drosophila)	Dtx4	207521	-1.33	6.263522e-06	1.872973e-04	4.24
MNS35291	CX219953	Mm.262113	215512	RIKEN cDNA 5730593F17 gene	5730593F17Rik	215512	-1.30	1.628489e-10	2.757440e-07	14.56
NMA04370	CX241425	Mm.1186	12349	Carbonic anhydrase 2	Car2	12349	-1.29	1.708234e-08	4.722394e-06	10.34
NMA01952	CX244125	NA	NA	NA	NA	NA	-1.29	7.406632e-08	1.067343e-05	8.88
MBM09949	CX231659	Mm.28209	64058	PERP, TP53 apoptosis effector	Perp	64058	-1.28	1.145138e-10	2.585340e-07	14.84
NMA01917	CX244095	Mm.237103	72503; 436460	RIKEN cDNA 2610507B11 gene	2610507B11Rik	72503	-1.22	3.848627e-06	1.367861e-04	4.76
MNS06710	CX204053	Mm.247695	207521	Deltex 4 homolog (Drosophila)	Dtx4	207521	-1.21	1.633796e-06	8.447102e-05	5.67
NMA02376	CX243672	Mm.217319	193385; 193386	RIKEN cDNA 6330500D04 gene	6330500D04Rik	193385	-1.20	1.697069e-06	8.642290e-05	5.63
MBM00477	CX225706	Mm.4149	17969	Neutrophil cytosolic factor 1	Ncf1	17969	-1.19	4.328734e-07	3.575429e-05	7.06
MBM08760	CX228766	Mm.302865	13070	Cytochrome P450, family 11, subfamily a, polypeptide 1	Cyp11a1	13070	-1.18	5.153344e-09	2.792288e-06	11.50
NMA07390	CX239534	Mm.9852	67526	Autophagy 12-like (S. cerevisiae)	Apg12l	67526	-1.15	9.278574e-10	8.379171e-07	13.07
MBM03328	CX229070	Mm.18	54204	Septin 1	2005-09-01	54204	-1.14	5.190765e-08	8.680754e-06	9.23
MNS10271	CX206171	Mm.334994	53867	Procollagen, type V, alpha 3	Col5a3	53867	-1.13	5.468136e-07	4.106624e-05	6.82
MBM14864	CX233114	Mm.328927	442827; 433092	RIKEN cDNA 9830134C10 gene	9830134C10Rik	442827	-1.13	9.074505e-10	8.379171e-07	13.09
NMA06481	CX238790	Mm.9776	99633; 99946	Latrophilin 2	Lphn2	99633	-1.12	3.254690e-07	2.978921e-05	7.36
NMA08917	CX236101	Mm.77017	381240; 19395	Similar to calcium and DAG-regulated guanine nucleotide exchange factor I	LOC381240	381240	-1.10	7.272098e-09	2.875398e-06	11.17
MBM17930	CX234507	Mm.265915	57916	Tumor necrosis factor receptor superfamily, member 13b	Tnfrsf13b	57916	-1.09	2.703592e-08	5.659698e-06	9.89
MNS18104	CX212989	NA	NA	NA	NA	NA	-1.09	7.932947e-08	1.096528e-05	8.81
MBM09775	CX232381	Mm.192991	17748	Metallothionein 1	Mt1	17748	-1.09	1.579564e-08	4.569359e-06	10.42
MBM03110	CX227478	Mm.313687	76479	Survival motor neuron domain containing 1	Smndc1	76479	-1.09	7.641690e-09	2.875398e-06	11.12
MNS05313	CX203172	Mm.234342	14701; 75373	RIKEN cDNA 4930597O21 gene	Gng12	14701	-1.07	5.768850e-07	4.247003e-05	6.76
MNS03806	CX202147	Mm.22554	84585; 331026; 320844	GDP-mannose pyrophosphorylase B	Rnf123	84585	-1.07	5.049342e-08	8.658024e-06	9.26
NMA07653	CX239748	Mm.20144	66222	Serine (or cysteine) proteinase inhibitor, clade B, member 1a	Serpinb1a	66222	-1.06	1.441844e-09	1.220702e-06	12.68
NMA02480	CX243757	Mm.260601	242521	Kelch-like 9 (Drosophila)	Klhl9	242521	-1.06	3.194511e-09	2.277518e-06	11.95
MBM16673	CX635138	NA	NA	NA	NA	NA	-1.05	2.678762e-08	5.659698e-06	9.90
MNS12369	CX207585	Mm.225289	232670	RIKEN cDNA 1300010A20 gene	1300010A20Rik	232670	-1.05	1.020147e-08	3.454729e-06	10.84
NMA09042	CX236208	Mm.37214	22041	Transferrin	Trf	22041	-1.04	1.043631e-04	1.243362e-03	1.23
MNS16711	CX211992	NA	NA	NA	NA	NA	-1.04	8.894734e-06	2.353282e-04	3.87
NMA10623	CX237419	Mm.1971	12317	Calreticulin	Calr	12317	-1.03	9.083759e-10	8.379171e-07	13.09
MNS01984	CX200910	Mm.236878	78887; 320044; 66776	RIKEN cDNA 9530037G02 gene	2310047I15Rik	78887	-1.03	6.304939e-08	9.816863e-06	9.04
MNS31945	CX217695	Mm.28683	22042	Transferrin receptor	Tfrc	22042	-1.02	9.899414e-08	1.301917e-05	8.58
NMA00748	CX242893	Mm.217319	193385; 193386	RIKEN cDNA 6330500D04 gene	6330500D04Rik	193385	-1.02	1.672888e-06	8.583690e-05	5.64
CCEuNMA4703	CCEuNMA4703	NA	NA	NA	NA	NA	-1.00	8.239943e-07	5.444793e-05	6.39
MNS03096	CX201645	Mm.312234	108800	RIKEN cDNA 4933401N24 gene	4933401N24Rik	108800	-0.98	1.349770e-06	7.524275e-05	5.87
NMA03282	CX240560	Mm.210676	12527	CD9 antigen	Cd9	12527	-0.97	2.460152e-07	2.450384e-05	7.79
MNS12930	CX207985	Mm.30035	107747	Formyltetrahydrofolate dehydrogenase	Fthfd	107747	-0.97	3.171992e-05	5.676064e-04	2.51
MNS37896	CX221737	NA	NA	NA	NA	NA	-0.97	6.511560e-09	2.875398e-06	11.27
MNS10166	CX206048	Mm.291854	263406; 104833	Pleckstrin homology domain containing, family G (with RhoGef domain) member 3	Plekhg3	263406	-0.96	2.157532e-05	4.349096e-04	2.92
MNS32221	CX217909	Mm.311655	20230; 320556; 320908; 320804	Special AT-rich sequence binding protein 1	Satb1	20230	-0.94	1.382541e-06	7.675368e-05	5.84
MBM05708	CX232024	Mm.549	15979	Interferon gamma receptor 1	Ifngr1	15979	-0.94	1.009469e-08	3.454729e-06	10.85
MBM11508	CX233266	Mm.265915	57916	Tumor necrosis factor receptor superfamily, member 13b	Tnfrsf13b	57916	-0.93	5.487221e-07	4.106624e-05	6.81
MBM09781	CX232365	Mm.16771	14972; 436489; 14964	Histocompatibility 2, K1, K region	H2-K1	14972	-0.93	6.067633e-08	9.669665e-06	9.08
NLB0253	NM_009911	Mm.1401	12767	Chemokine (C-X-C motif) receptor 4	Cxcr4	12767	-0.93	5.125195e-09	2.792288e-06	11.50
NMA06341	CX238675	Mm.7729	11676	Aldolase 3, C isoform	Aldoc	11676	-0.90	7.330986e-07	4.955173e-05	6.51
NMA08354	CX235639	Mm.96211	109552; 73025	Sorcin	Sri	109552	-0.90	2.614538e-09	2.083325e-06	12.13
MBM00765	CX225254	Mm.16771	14972; 436489; 14964	Histocompatibility 2, K1, K region	H2-K1	14972	-0.90	4.107974e-09	2.782331e-06	11.71
MNS31363	CX217334	Mm.335347	67016	RIKEN cDNA 1810061M12 gene	1810061M12Rik	67016	-0.89	2.484818e-08	5.609891e-06	9.97
MBM16247	CX234221	Mm.218846	16803	Lipopolysaccharide binding protein	Lbp	16803	-0.89	6.088534e-07	4.377193e-05	6.70
NMA01474	CX243490	Mm.345134	14705	Bernardinelli-Seip congenital lipodystrophy 2 homolog (human)	Bscl2	14705	-0.88	2.793282e-06	1.136130e-04	5.10
NMA06613	CX238892	Mm.299292	14870	Glutathione S-transferase, pi 1	Gstp1	14870	-0.87	1.807701e-06	8.994731e-05	5.56
MNS14481	CX208425	Mm.42148	14235; 98186; 101423	Forkhead box M1	Foxm1	14235	-0.87	4.795609e-09	2.792288e-06	11.57
MBM07763	CX231014	Mm.217319	193385; 193386	RIKEN cDNA 6330500D04 gene	6330500D04Rik	193385	-0.87	2.842684e-08	5.759811e-06	9.84
MBM00659	CX225189	Mm.16771	14972; 436489; 14964	Histocompatibility 2, K1, K region	H2-K1	14972	-0.87	4.876247e-09	2.792288e-06	11.55
MNS31646	CX217564	Mm.193451	16157; 16158	Interleukin 11 receptor, alpha chain 1	Il11ra1	16157	-0.86	1.828433e-05	3.900465e-04	3.33
NMA09493	CX236584	Mm.277812	22350	Villin 2	Vil2	22350	-0.86	9.255576e-08	1.253760e-05	8.65
NMA06057	CX238444	Mm.345134	14705	Bernardinelli-Seip congenital lipodystrophy 2 homolog (human)	Bscl2	14705	-0.83	5.627726e-07	4.165747e-05	6.79
MNS05739	CX203473	Mm.202715	223697	RIKEN cDNA B230369L08 gene	B230369L08Rik	223697	-0.83	1.987924e-07	2.103783e-05	7.87
NMA07060	CX239260	Mm.217319	193385; 193386	RIKEN cDNA 6330500D04 gene	6330500D04Rik	193385	-0.83	5.578093e-09	2.860416e-06	11.42
MNS08845	CX205335	Mm.285969	67416	Armadillo repeat containing, X-linked 2	Armcx2	67416	-0.82	3.931533e-08	7.295417e-06	9.51
NMA10640	CX237435	Mm.258973	225280	RIKEN cDNA D030070L09 gene	D030070L09Rik	225280	-0.82	5.994045e-09	2.860416e-06	11.35
MNS01878	CX200853	Mm.41236	76113	Lactoperoxidase	Lpo	76113	-0.82	1.623860e-08	4.582668e-06	10.39
MNS30132	CX216702	Mm.142729	19241	Thymosin, beta 4, X chromosome	Tmsb4x	19241	-0.81	1.503796e-08	4.526761e-06	10.46
MNS05365	CX203142	Mm.187554	72244	RIKEN cDNA 1600014C10 gene	1600014C10Rik	72244	-0.80	2.975762e-06	1.178645e-04	5.03
MNS39776	CX222891	Mm.3925	20198	S100 calcium binding protein A4	S100a4	20198	-0.80	4.202550e-08	7.490493e-06	9.45
MNS11584	CX207021	Mm.42249	18007; 78386	Neogenin	Neo1	18007	-0.78	2.058114e-08	5.162818e-06	10.16
CCELUS1G19	LUS 1G19	NA	NA	NA	NA	NA	-0.77	4.601125e-06	1.543363e-04	5.00
NMA10848	CX237614	Mm.37199	14862	Glutathione S-transferase, mu 1	Gstm1	14862	-0.77	2.043072e-08	5.162818e-06	10.16
MBM06605	CX230577	Mm.27995	54672	G protein-coupled receptor 97	Gpr97	54672	-0.76	8.637632e-08	1.181872e-05	8.72
MBM01482	CX226169	Mm.2078	14581	Growth factor independent 1	Gfi1	14581	-0.75	6.811958e-07	4.756432e-05	6.59
MBM14995	CX233874	Mm.28804	74096; 75325	RIKEN cDNA 0610039P13 gene	0610039P13Rik	74096	-0.75	7.991718e-06	2.173811e-04	3.98
MNS14169	CX208389	Mm.12834	16848	Lunatic fringe gene homolog (Drosophila)	Lfng	16848	-0.75	2.213519e-05	4.409460e-04	2.89
MBM17495	CX235149	Mm.295284	13830	Stomatin	Epb7.2	13830	-0.74	1.934732e-07	2.063612e-05	7.89
MNS30657	CX216780	Mm.37199	14862	Glutathione S-transferase, mu 1	Gstm1	14862	-0.74	1.392163e-05	3.201738e-04	3.39
MNS16890	CX208862	Mm.196558	20341	Selenium binding protein 1	Selenbp1	20341	-0.73	4.112165e-06	1.426823e-04	4.69
MBM01982	CX227255	Mm.33263	14964; 14980; 20826; 15013; 71413	Histocompatibility 2, D region locus 1	H2-D1	14964	-0.73	5.283228e-07	4.020596e-05	6.85
MBM00261	CX225501	Mm.268070	12418	Chromobox homolog 4 (Drosophila Pc class)	Cbx4	12418	-0.73	7.622704e-08	1.080219e-05	8.85
MNS02668	CX201357	Mm.238343	12306	Annexin A2	Anxa2	12306	-0.73	1.161238e-07	1.392047e-05	8.42
NMA08624	CX235852	Mm.373527	14873	Glutathione S-transferase omega 1	Gsto1	14873	-0.72	1.822497e-08	4.884601e-06	10.28
MBM17923	CX234515	Mm.281895	66961	RIKEN cDNA 2310043N10 gene	2310043N10Rik	66961	-0.72	1.099207e-07	1.366042e-05	8.47
MNS11638	CX207111	Mm.25844	93692	Glutaredoxin 1 (thioltransferase)	Glrx1	93692	-0.72	2.619256e-08	5.659698e-06	9.92
MNS11112	CX206737	Mm.9925	15926	Isocitrate dehydrogenase 1 (NADP+), soluble	Idh1	15926	-0.72	1.406525e-07	1.574611e-05	8.22
MBM05876	CX232051	Mm.77017	381240; 19395	Similar to calcium and DAG-regulated guanine nucleotide exchange factor I	LOC381240	381240	-0.72	1.244009e-06	7.170783e-05	5.96
MBM07383	CX230830	Mm.274926	13723; 77934	Embigin	Emb	13723	-0.71	1.017955e-07	1.313258e-05	8.55
CCEuMNS1095	CCEuMNS1095	NA	NA	NA	NA	NA	-0.71	1.095818e-04	1.282173e-03	1.73
MBM01607	CX226504	Mm.3337	20344	Selectin, platelet	Selp	20344	-0.70	4.410478e-06	1.504895e-04	4.62
MBM16020	CX234157	Mm.156846	381680	Similar to hypothetical protein MGC15606	NA	381680	-0.70	2.923749e-05	5.395792e-04	2.60
MNS32346	CX217998	Mm.222612	102626	Mitogen-activated protein kinase-activated protein kinase 3	Mapkapk3	102626	-0.70	2.793233e-07	2.609458e-05	7.52
MNS16652	CX212015	Mm.258841	75538; 78137	RIKEN cDNA 4921540A03 gene	1700021P22Rik	75538	-0.70	1.931390e-08	5.031271e-06	10.22
MBM00870	CX225367	Mm.276336	76500; 404556	RIKEN cDNA 1500005N04 gene	1500005N04Rik	76500	-0.70	2.931227e-08	5.759811e-06	9.81
MBM03415	CX231804	Mm.261681	70021; 66487; 320094	RIKEN cDNA B930019K04 gene	2510015F01Rik	70021	-0.70	3.491678e-07	3.083616e-05	7.28
NMA04010	CX241130	Mm.283573	14782	Glutathione reductase 1	Gsr	14782	-0.69	6.633404e-08	1.007014e-05	8.99
MNS36185	CX220526	Mm.277864	66540	RIKEN cDNA 3110001A13 gene	3110001A13Rik	66540	-0.69	1.839027e-08	4.884601e-06	10.27
MBM13224	CX232768	Mm.24145	217835; 97821	Ras and Rab interactor 3	Rin3	217835	-0.69	2.715620e-07	2.577200e-05	7.54
MNS30140	CX216703	Mm.303534	13486	Down-regulator of transcription 1	Dr1	13486	-0.69	4.577293e-06	1.542911e-04	4.58
NMA00889	CX243010	Mm.299381	15452	Hypoxanthine guanine phosphoribosyl transferase 1	Hprt1	15452	-0.69	1.061645e-03	6.466690e-03	-1.25
MBM11946	CX231425	Mm.206566	219144	ADP-ribosylation factor-like 11	Arl11	219144	-0.68	1.776263e-06	8.944704e-05	5.58
MNS12847	CX207918	NA	NA	NA	NA	NA	-0.68	5.880572e-07	4.305850e-05	6.74
MBM11884	CX231348	Mm.34421	15018; 15019; 110557	Histocompatibility 2, Q region locus 6	H2-Q7	15018	-0.68	6.520472e-08	1.003708e-05	9.00
MNS17249	CX211930	Mm.260601	242521	Kelch-like 9 (Drosophila)	Klhl9	242521	-0.67	7.886500e-06	2.162561e-04	4.00
NMA05867	CX238285	NA	NA	NA	NA	NA	-0.67	2.974548e-06	1.178645e-04	5.03
MBM03561	CX229152	NA	NA	NA	NA	NA	-0.67	3.748412e-08	7.128733e-06	9.56
MNS13046	CX208061	Mm.260938	227937; 399581; 96974	Plakophilin 4	Pkp4	227937	-0.67	9.888034e-08	1.301917e-05	8.58
MNS32777	CX218269	Mm.33360	107589; 76649	Myosin, light polypeptide kinase	Mylk	107589	-0.66	3.223245e-05	5.715343e-04	2.49
MNS06520	CX203956	NA	NA	NA	NA	NA	-0.66	4.102774e-04	3.276897e-03	0.32
MNS25039	CX215163	Mm.138792	320790	Chromodomain helicase DNA binding protein 7	Chd7	320790	-0.66	7.175401e-06	2.031308e-04	4.32
NMA10821	CX237588	Mm.258993	67445; 77240	C1q and tumor necrosis factor related protein 4	C1qtnf4	67445	-0.64	4.725494e-07	3.756072e-05	6.97
MNS35075	CX219827	Mm.348266	11641	A kinase (PRKA) anchor protein 2	Akap2	11641	-0.64	1.531442e-06	8.200884e-05	5.74
MNS04924.2	CX202925	Mm.40717	63955; 52490; 74005	DNA segment, Chr 18, ERATO Doi 289, expressed	Cables1	63955	-0.64	1.089407e-06	6.500926e-05	6.09
MNS07856	CX204835	Mm.28237	100226; 77625	Syntaxin 12	Stx12	100226	-0.63	2.217885e-07	2.295493e-05	7.75
NMA03472	CX240709	Mm.30035	107747	Formyltetrahydrofolate dehydrogenase	Fthfd	107747	-0.63	1.207456e-05	2.910356e-04	3.54
NMA09307	CX633048	NA	NA	NA	NA	NA	-0.62	6.383135e-06	1.888432e-04	4.22
MNS09508	CX205811	Mm.164493	231807	CDNA sequence BC037034	BC037034	231807	-0.62	1.324040e-07	1.507180e-05	8.28
MBM14796	CX233820	Mm.4149	17969	Neutrophil cytosolic factor 1	Ncf1	17969	-0.62	3.835348e-06	1.367861e-04	4.76
MNS20808	CX214047	Mm.4587	19038	Peptidylprolyl isomerase C	Ppic	19038	-0.62	6.690627e-08	1.007014e-05	8.98
NMA02258	CX244370	Mm.277857	15488	Hydroxysteroid (17-beta) dehydrogenase 4	Hsd17b4	15488	-0.62	4.636681e-08	8.052368e-06	9.35
MBM10583	CX230036	Mm.246056	73106	Protease, serine-like 1	Prssl1	73106	-0.62	7.755504e-07	5.149807e-05	6.45
MBM06986	CX230793	Mm.255151	18022	Nuclear factor, erythroid derived 2	Nfe2	18022	-0.62	7.100781e-08	1.045513e-05	8.92
MNS32703	CX218239	Mm.30837	17988; 17990	N-myc downstream regulated gene 1	Ndrg1	17988	-0.61	2.062801e-06	9.602305e-05	5.42
MBM06833	CX230687	Mm.2444	17869	Myelocytomatosis oncogene	Myc	17869	-0.61	1.047676e-07	1.326338e-05	8.52
MNS08268	CX205081	Mm.27063	22051	Thyroid hormone receptor interactor 6	Trip6	22051	-0.60	3.503553e-05	6.030385e-04	2.40
NMA00416	CX242619	Mm.4266	16432; 105546	Integral membrane protein 2B	Itm2b	16432	-0.60	1.149258e-07	1.391907e-05	8.43
Rik2410001E19	AK010322	Mm.273515	71989	RIKEN cDNA 2410001E19 gene	2410001E19Rik	71989	-0.60	2.776922e-05	5.174166e-04	2.65
MNS27476	CX209520	Mm.29889	73137	RIKEN cDNA 1190002C06 gene	1190002C06Rik	73137	-0.60	1.054485e-06	6.434259e-05	6.13
MBM12150	CX231502	Mm.295124	326618	Tropomyosin 4	Tpm4	326618	-0.59	3.510160e-07	3.083616e-05	7.28
MBM00807	CX225371	Mm.281668	75763; 402748	RIKEN cDNA 4833418A01 gene	4833418A01Rik	75763	-0.59	1.684924e-07	1.855609e-05	8.04
MBM04150	CX229393	Mm.157770	12798	Calponin 2	Cnn2	12798	-0.59	1.014415e-07	1.313258e-05	8.56
MBM00522	CX225762	Mm.31486	67844	RAB32, member RAS oncogene family	Rab32	67844	-0.59	7.928561e-06	2.168293e-04	3.99
MNS20723	CX213994	Mm.40717	63955; 52490; 74005	DNA segment, Chr 18, ERATO Doi 289, expressed	Cables1	63955	-0.59	9.934978e-07	6.145170e-05	6.19
MNS34514	CX219515	NA	NA	NA	NA	NA	-0.59	1.235886e-07	1.455766e-05	8.35
MBM02156	CX226678	Mm.1508	12257	Benzodiazepine receptor, peripheral	Bzrp	12257	-0.59	1.144961e-07	1.391907e-05	8.43
MBM08881	CX228815	Mm.319581	21682	Cytoplasmic tyrosine kinase, Dscr28C related (Drosophila)	Tec	21682	-0.59	3.010539e-07	2.793203e-05	7.44
MNS18355	CX213179	Mm.325524	83945	DnaJ (Hsp40) homolog, subfamily A, member 3	Dnaja3	83945	-0.59	5.478719e-06	1.725924e-04	4.39
MNS10758	CX206444	Mm.159290	75146	RIKEN cDNA 4930538D17 gene	4930538D17Rik	75146	-0.58	6.695207e-05	9.301874e-04	1.71
NMA01794	CX244008	Mm.246466	239217	Potassium channel tetramerisation domain containing 12	Kctd12	239217	-0.58	2.180668e-04	2.072935e-03	0.44
NMA07093	CX239289	Mm.236127	76987	Haloacid dehalogenase-like hydrolase domain containing 2	Hdhd2	76987	-0.58	1.040907e-07	1.326338e-05	8.53
MNS03804	CX202128	Mm.6826	11302	Apoptosis-associated tyrosine kinase	Aatk	11302	-0.58	7.352649e-07	4.955173e-05	6.51
MNS01745	CX200779	Mm.30241	65972; 76163	Interferon gamma inducible protein 30	Ifi30	65972	-0.58	1.322579e-05	3.099593e-04	3.45
NMA04716	CX241709	Mm.275683	15893; 70499	RIKEN cDNA 5730409L17 gene	Ica1	15893	-0.58	4.345277e-06	1.486392e-04	4.63
NMA08077	CX240083	Mm.271071	16993	Leukotriene A4 hydrolase	Lta4h	16993	-0.58	1.258128e-06	7.206832e-05	5.94
MBM07388	CX230874	Mm.260661	71883	RIKEN cDNA 2310002F18 gene	2310002F18Rik	71883	-0.58	2.236860e-07	2.295493e-05	7.74
MNS12988	CX208009	Mm.270291	101835; 233168	Expressed sequence AI987944	AW146154	101835	-0.58	1.090210e-07	1.366042e-05	8.48
NMA02793	CX240172	Mm.262094	54445	Unc-93 homolog B1 (C. elegans)	Unc93b1	54445	-0.58	9.154199e-07	5.849188e-05	6.28
MNS00742	CX200134	Mm.282242	20778	Scavenger receptor class B, member 1	Scarb1	20778	-0.58	6.942382e-05	9.494052e-04	1.90
NMA08530	CX235773	Mm.169673	216705; 320445; 399629; 97726	RIKEN cDNA C530049I24 gene	AI642036	216705	-0.57	2.518312e-07	2.471960e-05	7.62
MNS10780	CX206497	Mm.320785	328468; 435201; 435200	Hypothetical protein C330046E03	C330046E03	328468	-0.57	2.725868e-07	2.577200e-05	7.54
MNS37894	CX221731	Mm.7445	226778	MAP/microtubule affinity-regulating kinase 1	Mark1	226778	-0.57	2.503906e-06	1.069722e-04	5.22
NMA09212	CX236350	Mm.236878	78887; 320044; 66776	RIKEN cDNA 9530037G02 gene	2310047I15Rik	78887	-0.57	7.539156e-05	1.002771e-03	1.58
NMA08693	CX235916	Mm.169673	216705; 320445; 399629; 97726	RIKEN cDNA C530049I24 gene	AI642036	216705	-0.57	2.236367e-07	2.295493e-05	7.75
NMA06638	CX238914	Mm.42078	13483	Dipeptidylpeptidase 6	Dpp6	13483	-0.57	1.073611e-06	6.463614e-05	6.11
MNS27491	CX209513	Mm.17774	103503	Expressed sequence BB001228	BB001228	103503	-0.57	1.407004e-05	3.230386e-04	3.38
NMA07466	CX239595	Mm.28262	19735	Regulator of G-protein signaling 2	Rgs2	19735	-0.56	1.575705e-06	8.273061e-05	5.71
MNS33409	CX218734	Mm.103489	56809	Glucocorticoid modulatory element binding protein 1	Gmeb1	56809	-0.56	1.042359e-06	6.389046e-05	6.14
NMA09024	CX236191	Mm.2962	319710; 109260	RIKEN cDNA 4930488L10 gene	4930488L10Rik	319710	-0.56	3.498457e-07	3.083616e-05	7.28
NMA00634	CX242807	Mm.157545	16889	Lysosomal acid lipase 1	Lip1	16889	-0.55	3.377536e-05	5.906776e-04	2.44
MNS17435	CX212218	Mm.139418	140742	Sestrin 1	Sesn1	140742	-0.55	4.016714e-06	1.409596e-04	4.72
NMA01907	CX244085	Mm.258320	170822	Ubiquitin specific protease 33	Usp33	170822	-0.55	1.115233e-06	6.596048e-05	6.07
MBM03237	CX230257	Mm.255151	18022	Nuclear factor, erythroid derived 2	Nfe2	18022	-0.55	6.600286e-07	4.632512e-05	6.62
MNS33776	CX218975	NA	NA	NA	NA	NA	-0.54	6.105884e-06	1.846212e-04	4.27
MBM00686	CX225223	Mm.17905	19895	Ribose 5-phosphate isomerase A	Rpia	19895	-0.54	4.750851e-07	3.756072e-05	6.96
MBM02346	CX226789	NA	NA	NA	NA	NA	-0.54	2.736551e-06	1.124730e-04	5.12
MNS04482	CX202510	Mm.20801	53415	HIV-1 tat interactive protein 2, homolog (human)	Htatip2	53415	-0.54	4.145144e-05	6.788945e-04	2.76
MNS03993	CX202213	NA	NA	NA	NA	NA	-0.53	1.089378e-06	6.500926e-05	6.09
NMA07195	CX239372	Mm.39487	50524	Sal-like 2 (Drosophila)	Sall2	50524	-0.53	1.141363e-05	2.802121e-04	3.60
NMA10625	CX237421	Mm.92529	54609	Ubiquilin 2	Ubqln2	54609	-0.53	2.614923e-07	2.530125e-05	7.58
MNS06571	CX203984	NA	NA	NA	NA	NA	-0.53	8.667319e-05	1.102418e-03	1.98
MNS38618	CX222228	Mm.358870	226252	Expressed sequence AI450540	AI450540	226252	-0.53	4.503977e-06	1.529094e-04	4.59
MNS38928	CX222411	Mm.265384	73040; 102705	RIKEN cDNA 2900052N01 gene	2900052N01Rik	73040	-0.53	3.096145e-07	2.853087e-05	7.41
MBM07227	CX228210	Mm.4054	21391; 69986	RIKEN cDNA 1700025N23 gene	Tbxas1	21391	-0.53	7.755480e-07	5.149807e-05	6.45
MNS11936	CX207303	NA	NA	NA	NA	NA	-0.52	4.953516e-06	1.612989e-04	4.49
MNS27380	CX209487	NA	NA	NA	NA	NA	-0.52	2.909508e-05	5.376834e-04	2.60
MBM03450	CX231759	Mm.274371	269630; 433852; 75977	CDNA sequence BC050254	BC050254	269630	-0.52	6.412807e-06	1.888432e-04	4.22
MBM06808	CX230740	Mm.102407	21763	Testis expressed gene 2	Tex2	21763	-0.52	8.170449e-06	2.204719e-04	3.96
MNS03205	CX201744	Mm.297199	217125	CDNA sequence BC034054	BC034054	217125	-0.52	2.460526e-05	4.768281e-04	2.78
MNS11926	CX207284	Mm.34420	277360	CDNA sequence BC067047	BC067047	277360	-0.52	4.682798e-06	1.552839e-04	4.55
MNS14054	CX211290	Mm.257276	68478; 71514	RIKEN cDNA 1110004P21 gene	1110004P21Rik	68478	-0.52	7.300737e-07	4.955173e-05	6.51
MNS09554	CX205798	Mm.7386	17150	Microfibrillar-associated protein 2	Mfap2	17150	-0.52	2.486660e-07	2.458708e-05	7.64
MNS39830	CX222960	Mm.27407	19691	RecQ protein-like	Recql	19691	-0.51	3.357704e-07	3.032231e-05	7.32
MBM10703	CX230135	Mm.1967	434091	Similar to TOM1	NA	434091	-0.51	5.550597e-05	8.163778e-04	1.91
MNS07587	CX204640	Mm.23085	50767	Neuropathy target esterase	Nte	50767	-0.51	1.315940e-04	1.451606e-03	0.98
MBM09020	CX232168	Mm.246513	14281; 14285	FBJ osteosarcoma related oncogene	Fos	14281	-0.51	1.715928e-05	3.701268e-04	3.17
MBM00502	CX225729	Mm.46354	11433	Acid phosphatase 5, tartrate resistant	Acp5	11433	-0.51	1.303768e-06	7.419206e-05	5.91
MNS17936	CX212678	Mm.105331	101739; 77789; 77634	Small nuclear RNA activating complex, polypeptide 3	Psip1	101739	-0.51	8.703344e-07	5.668053e-05	6.33
MBM13125	CX232725	Mm.291832	67608	RIKEN cDNA 4430402O11 gene	4430402O11Rik	67608	-0.51	1.322362e-06	7.440090e-05	5.89
MNS39123	CX222587	Mm.27444	59001	Polymerase (DNA directed), epsilon 3 (p17 subunit)	Pole3	59001	-0.51	9.378234e-07	5.932304e-05	6.25
MNS06607	CX204031	Mm.138434	235283	RIKEN cDNA A930008A22 gene	A930008A22Rik	235283	-0.51	5.764563e-05	8.397344e-04	2.41
NMA01856	CX244052	Mm.29984	77582	RIKEN cDNA 5730589L02 gene	5730589L02Rik	77582	-0.51	7.722985e-07	5.149807e-05	6.46
MNS23356	CX215011	Mm.136604	18030	Nuclear factor, interleukin 3, regulated	Nfil3	18030	-0.50	1.560767e-04	1.640198e-03	0.80
MNS33242	CX218602	Mm.269426	12579	Cyclin-dependent kinase inhibitor 2B (p15, inhibits CDK4)	Cdkn2b	12579	-0.50	1.981369e-04	1.943492e-03	0.55
MNS30886	CX216966	Mm.35628	53618; 77402	Fucosyltransferase 8	Fut8	53618	-0.50	9.010822e-06	2.360940e-04	3.86
MBM07857	CX228244	NA	NA	NA	NA	NA	-0.50	6.198099e-06	1.868867e-04	4.25
MNS22108	CX213767	Mm.141230	28169; 436459; 432475	1-acylglycerol-3-phosphate O-acyltransferase 3	Agpat3	28169	-0.50	1.856989e-06	9.048478e-05	5.53
MNS17624	CX212374	Mm.291274	68703; 319852; 319664	RIKEN cDNA E230012J19 gene	Rere	68703	-0.50	6.775528e-06	1.965338e-04	4.16
MBM05910	CX232083	Mm.271936	230863	CDNA sequence BC036961	BC036961	230863	-0.50	1.444248e-05	3.293567e-04	3.35
MBM04286	CX229506	Mm.326089	21976	Topoisomerase (DNA) III beta	Top3b	21976	-0.50	7.283672e-07	4.955173e-05	6.52
NMA03337	CX240600	Mm.4848	103206	Expressed sequence AI426748	AI426748	103206	-0.50	5.144436e-07	3.953736e-05	6.88
MNS26006	CX215763	Mm.41355	68929	Motile sperm domain containing 3	Mospd3	68929	-0.50	1.650172e-06	8.499326e-05	5.66
MNS32313	CX217983	NA	NA	NA	NA	NA	-0.50	2.160605e-06	9.849325e-05	5.37
MNS26741	CX215875	Mm.249861	18640	6-phosphofructo-2-kinase/fructose-2,6-biphosphatase 2	Pfkfb2	18640	-0.50	2.511233e-06	1.069722e-04	5.21
NMA04945	CX241906	Mm.28099	20652; 73850	Sterol O-acyltransferase 1	Soat1	20652	-0.50	1.897669e-06	9.182434e-05	5.51
MBM07779	CX231016	Mm.27740	106869	Tumor necrosis factor, alpha-induced protein 8	Tnfaip8	106869	-0.50	2.027220e-06	9.534971e-05	5.44
MNS16865	CX208850	Mm.230296	68606	Protein phosphatase 1F (PP2C domain containing)	Ppm1f	68606	-0.49	5.626638e-06	1.756185e-04	4.36
MBM02247	CX226735	Mm.290431	171580	NEDD9 interacting protein with calponin homology and LIM domains	Nical	171580	-0.49	9.298480e-06	2.417605e-04	3.82
MNS11852	CX207240	Mm.257276	68478; 71514	RIKEN cDNA 1110004P21 gene	1110004P21Rik	68478	-0.49	2.036844e-06	9.547091e-05	5.44
MNS14527	CX210954	Mm.103351	27403	ATP-binding cassette, sub-family A (ABC1), member 7	Abca7	27403	-0.49	5.907686e-06	1.816306e-04	4.31
MNS15983	CX208618	Mm.206549	78100	RIKEN cDNA 8430410K20 gene	8430410K20Rik	78100	-0.49	5.640863e-06	1.756578e-04	4.35
MBM11315	CX231292	Mm.271071	16993	Leukotriene A4 hydrolase	Lta4h	16993	-0.49	2.824462e-06	1.136130e-04	5.09
NMA03842	CX240995	Mm.44101	232975	ATPase, Na+/K+ transporting, alpha 3 polypeptide	Atp1a3	232975	-0.49	1.014490e-04	1.221536e-03	1.26
MBM09228	CX232314	Mm.210155	50493; 319693	RIKEN cDNA 9130221J17 gene	Txnrd1	50493	-0.49	6.196888e-07	4.418055e-05	6.69
NMA00919	CX243030	NA	NA	NA	NA	NA	-0.49	6.506579e-07	4.590527e-05	6.64
MBM17530	CX235203	Mm.2445	11363	Acetyl-Coenzyme A dehydrogenase, long-chain	Acadl	11363	-0.49	4.802217e-06	1.586606e-04	4.53
MNS35544	CX220102	Mm.27183	13595	Phenylalkylamine Ca2+ antagonist (emopamil) binding protein	Ebp	13595	-0.49	4.101957e-05	6.727011e-04	2.23
NMA01912	CX244090	NA	NA	NA	NA	NA	-0.49	9.189763e-04	5.844344e-03	-1.09
NMA03760	CX240932	Mm.77697	76527	RIKEN cDNA 2010004A03 gene	2010004A03Rik	76527	-0.48	5.146339e-06	1.651950e-04	4.45
MNS10869	CX206544	Mm.326247	235574	ATPase, Ca++-sequestering	Atp2c1	235574	-0.48	1.707995e-05	3.690209e-04	3.17
MBM02393	CX226784	Mm.291595	16601; 70273	Basic transcription element binding protein 1	Bteb1	16601	-0.48	1.118840e-06	6.596048e-05	6.07
MNS29034	CX210163	Mm.143768	57443	F-box only protein 3	Fbxo3	57443	-0.48	8.606932e-07	5.659685e-05	6.34
MBM14043	CX233543	Mm.259705	209131	RIKEN cDNA 4732481H14 gene	4732481H14Rik	209131	-0.48	4.477993e-06	1.524093e-04	4.60
MNS37838	CX221729	Mm.167630	320174	RIKEN cDNA A830082K12 gene	A830082K12Rik	320174	-0.48	2.188486e-05	4.385389e-04	2.91
MBM09328	CX225106	NA	NA	NA	NA	NA	-0.48	2.810151e-06	1.136130e-04	5.09
MBM05092	CX227986	Mm.212688	212073	RIKEN cDNA 4831426I19 gene	4831426I19Rik	212073	-0.48	1.210770e-06	7.020905e-05	5.98
MBM14940	CX233878	Mm.356689	11430	Acyl-Coenzyme A oxidase 1, palmitoyl	Acox1	11430	-0.48	9.090631e-07	5.836099e-05	6.28
NMA11169	CX237869	Mm.29508	94254	Williams-Beuren syndrome chromosome region 16 homolog (human)	Wbscr16	94254	-0.48	1.135845e-06	6.631964e-05	6.05
MNS28669	CX216060	Mm.6834	15976	Interferon (alpha and beta) receptor 2	Ifnar2	15976	-0.48	3.996082e-07	3.426008e-05	7.14
MNS23629	CX215070	Mm.30241	65972; 76163	Interferon gamma inducible protein 30	Ifi30	65972	-0.48	3.965028e-06	1.395072e-04	4.73
NMA10911	CX237665	Mm.281651	20616	Synaptosomal-associated protein 91	Snap91	20616	-0.48	1.691245e-05	3.677303e-04	3.18
MBM02481	CX225871	Mm.286868	78808	Syntaxin binding protein 5 (tomosyn)	Stxbp5	78808	-0.48	4.037629e-06	1.413274e-04	4.71
NMA10309	CX237204	Mm.340818	11975; 77526; 52704	ATPase, H+ transporting, lysosomal V0 subunit a isoform 1	Atp6v0a1	11975	-0.48	1.162329e-05	2.820514e-04	3.58
MNS20446	CX213593	Mm.168965	18193; 403342	Nuclear receptor-binding SET-domain protein 1	Nsd1	18193	-0.47	8.041683e-06	2.180640e-04	3.98
MNS29038	CX210196	Mm.280175	17387	Matrix metalloproteinase 14 (membrane-inserted)	Mmp14	17387	-0.47	1.616920e-05	3.591273e-04	3.23
MNS39820	CX222948	Mm.370242	68628	F-box and WD-40 domain protein 9	Fbxw9	68628	-0.47	9.588535e-04	6.044034e-03	-1.14
MNS10012	CX206013	NA	NA	NA	NA	NA	-0.47	3.667492e-04	3.020052e-03	-0.11
NMA03850	CX241002	Mm.12863	23908	Heparan sulfate 2-O-sulfotransferase 1	Hs2st1	23908	-0.47	3.412351e-06	1.283992e-04	4.89
NMA04826	CX241801	Mm.28341	30924	Angiopoietin-like 3	Angptl3	30924	-0.47	7.630212e-06	2.113678e-04	4.03
MBM08908	CX228967	Mm.4538	98386	Lamin B receptor	Lbr	98386	-0.47	4.527239e-06	1.533150e-04	4.59
NMA07174	CX239353	Mm.284446	11669	Aldehyde dehydrogenase 2, mitochondrial	Aldh2	11669	-0.47	4.769263e-07	3.756072e-05	6.96
NMA09692	CX236740	Mm.3903	19416	RAS, dexamethasone-induced 1	Rasd1	19416	-0.47	3.170760e-05	5.676064e-04	2.51
MBM17342	CX235031	Mm.1620	11747	Annexin A5	Anxa5	11747	-0.47	1.386328e-05	3.193742e-04	3.40
MNS32421	CX218052	NA	NA	NA	NA	NA	-0.47	2.166764e-06	9.849325e-05	5.37
MNS23196	CX214998	NA	NA	NA	NA	NA	-0.46	2.826487e-06	1.136130e-04	5.09
MNS11542	CX206999	Mm.355161	20822	Sjogren syndrome antigen A2	Ssa2	20822	-0.46	1.269807e-04	1.418188e-03	1.02
NMA01069	CX243142	Mm.41261	75687; 101936	RIKEN cDNA 2310066E14 gene	2310066E14Rik	75687	-0.46	7.509296e-06	2.087495e-04	4.05
NMA11272	CX237956	Mm.155547	78912; 319371	Sp2 transcription factor	Sp2	78912	-0.46	6.402523e-06	1.888432e-04	4.22
MNS25836	CX209238	Mm.293635	67712	Mitochondrial solute carrier protein	Mscp	67712	-0.46	5.176843e-06	1.657814e-04	4.45
MBM00648	CX225240	Mm.1568	14824	Granulin	Grn	14824	-0.46	1.073374e-06	6.463614e-05	6.11
MNS30048	CX216623	Mm.154614	56527	Microtubule associated serine/threonine kinase 1	Mast1	56527	-0.46	1.628637e-06	8.447102e-05	5.67
MNS32081	CX217730	Mm.109341	67689	Aldehyde dehydrogenase 3 family, member B1	Aldh3b1	67689	-0.46	7.091087e-06	2.017980e-04	4.11
MBM02460	CX225894	Mm.250541	76375; 75464	RIKEN cDNA 2610034H20 gene	2610034H20Rik	76375	-0.46	1.826038e-06	8.994731e-05	5.55
NMA05422	CX242293	NA	NA	NA	NA	NA	-0.46	5.538989e-07	4.122591e-05	6.80
MNS26948	CX216310	Mm.275563	56218; 320765	RIKEN cDNA 9630045H20 gene	Zfp278	56218	-0.46	3.686278e-06	1.340957e-04	4.81
MNS27784	CX209733	Mm.29043	22379	Formin-like 3	Fmnl3	22379	-0.46	6.397949e-06	1.888432e-04	4.22
MNS08906	CX205413	NA	NA	NA	NA	NA	-0.45	5.746336e-04	4.178200e-03	-0.59
MNS38459	CX221963	Mm.2289	380613; 68968; 74210	Congenital dyserythropoietic anemia, type I (human)	4831403C07Rik	380613	-0.45	2.156803e-06	9.849325e-05	5.37
MNS05418	CX203221	Mm.30151	232345	Alpha-2-macroglobulin	A2m	232345	-0.45	3.845308e-05	6.449896e-04	2.30
MNS12944	CX207966	NA	NA	NA	NA	NA	-0.45	1.140131e-05	2.802121e-04	3.60
MBM05633	CX231896	Mm.16660	18453	Prolyl 4-hydroxylase, beta polypeptide	P4hb	18453	-0.45	5.836213e-06	1.800850e-04	4.32
MNS10788	CX206498	NA	NA	NA	NA	NA	-0.45	4.092799e-05	6.720129e-04	2.24
MNS27521	CX209594	Mm.41711	224938	Praja 2, RING-H2 motif containing	Pja2	224938	-0.45	6.447407e-06	1.889045e-04	4.21
MNS37272	CX221366	Mm.38801	74122	RIKEN cDNA 1200015A22 gene	1200015A22Rik	74122	-0.45	4.686399e-06	1.552839e-04	4.55
MBM05090	CX227972	Mm.49884	66105	Ubiquitin-conjugating enzyme E2D 3 (UBC4/5 homolog, yeast)	Ube2d3	66105	-0.45	1.119955e-06	6.596048e-05	6.07
MNS16033	CX208659	Mm.281916	101489	Expressed sequence AI114950	AI114950	101489	-0.45	1.218935e-05	2.927606e-04	3.53
MNS10178	CX206087	Mm.20242	66427	RIKEN cDNA 1810044O22 gene	1810044O22Rik	66427	-0.45	2.632353e-06	1.097165e-04	5.16
NMA06825	CX239066	Mm.247996	15199	Heme binding protein 1	Hebp1	15199	-0.45	1.753797e-04	1.797044e-03	0.68
MNS10410	CX206231	NA	NA	NA	NA	NA	-0.45	9.857973e-07	6.125509e-05	6.20
NMA09554	CX236628	Mm.687	11852	Ras homolog gene family, member B	Rhob	11852	-0.45	3.004168e-06	1.182978e-04	5.02
MNS39767	CX222880	Mm.125288	192191	Mediator of RNA polymerase II transcription, subunit 9 homolog (yeast)	Med9	192191	-0.45	1.788644e-06	8.963147e-05	5.57
MNS30482	CX210739	Mm.28955	67739	RIKEN cDNA 4930570C03 gene	4930570C03Rik	67739	-0.45	1.512869e-06	8.200884e-05	5.75
MBM06460	CX227702	Mm.181860	67951	Tubulin, beta 6	Tubb6	67951	-0.44	5.762194e-06	1.790245e-04	4.33
MBM09134	CX232220	Mm.332590	20345	Selectin, platelet (p-selectin) ligand	Selpl	20345	-0.44	2.647227e-06	1.099980e-04	5.16
MBM09130	CX232258	Mm.229128	71846	RIKEN cDNA 1700013H19 gene	1700013H19Rik	71846	-0.44	9.108384e-05	1.135353e-03	1.38
MNS11218	CX206794	Mm.63791	68214	Glutathione S-transferase omega 2	1700020F09Rik	68214	-0.44	1.355052e-04	1.481480e-03	0.95
MNS21191	CX214117	Mm.357860	433812	LOC433812	NA	433812	-0.44	2.301281e-05	4.537577e-04	2.85
MBM08581	CX228586	Mm.210155	50493; 319693	RIKEN cDNA 9130221J17 gene	Txnrd1	50493	-0.44	1.212824e-06	7.020905e-05	5.98
MBM10928	CX230225	Mm.1258	21937	Tumor necrosis factor receptor superfamily, member 1a	Tnfrsf1a	21937	-0.44	1.971161e-06	9.368894e-05	5.47
MBM09589	CX227030	Mm.291815	234577	Copine II	Cpne2	234577	-0.44	1.258128e-04	1.411224e-03	1.03
MNS37647	CX221636	Mm.34901	66790	GH regulated TBC protein 1	Grtp1	66790	-0.44	1.336887e-04	1.468732e-03	0.97
MBM06159	CX234734	Mm.275265	76947	RIKEN cDNA 2310030N02 gene	2310030N02Rik	76947	-0.44	1.009678e-06	6.216861e-05	6.17
MNS30733	CX216853	Mm.23801	22326	Ventral anterior homeobox containing gene 1	Vax1	22326	-0.44	1.454457e-03	8.164969e-03	-1.05
NMA04550	CX241568	Mm.2570	12260	Complement component 1, q subcomponent, beta polypeptide	C1qb	12260	-0.44	3.288037e-06	1.251117e-04	4.93
MNS35523	CX220130	Mm.29148	71973	RNA binding protein with multiple splicing 2	Rbpms2	71973	-0.44	1.471708e-05	3.343586e-04	3.33
MNS12876	CX207897	Mm.130422	217473	Ankyrin repeat and MYND domain containing 2	Ankmy2	217473	-0.44	1.562882e-06	8.273061e-05	5.71
MNS15433	CX211544	Mm.24003	319661; 106020	RIKEN cDNA A230075M04 gene	A230075M04Rik	319661	-0.44	3.598232e-06	1.324501e-04	4.83
MBM02487	CX225925	Mm.28309	71684	RIKEN cDNA 0610033I05 gene	0610033I05Rik	71684	-0.44	6.437399e-06	1.889045e-04	4.21
NMA06485	CX238794	Mm.360068	18796	Phospholipase C, beta 2	Plcb2	18796	-0.44	2.898519e-06	1.158211e-04	5.06
MNS30319	CX210672	Mm.46705	66244	Serologically defined colon cancer antigen 1	Sdccag1	66244	-0.44	3.642557e-05	6.222203e-04	2.36
MNS17371	CX212340	Mm.159684	21917; 103472; 76121	Thymopoietin	Tmpo	21917	-0.44	7.042673e-06	2.012659e-04	4.12
MNS17777	CX212524	Mm.41728	52665; 103336	Enoyl Coenzyme A hydratase domain containing 1	Echdc1	52665	-0.44	1.911592e-06	9.215098e-05	5.50
MNS33989	CX219085	NA	NA	NA	NA	NA	-0.44	3.842098e-06	1.367861e-04	4.76
MNS34137	CX219240	Mm.244781	76826	RIKEN cDNA 2410170E07 gene	2410170E07Rik	76826	-0.44	4.096436e-06	1.426487e-04	4.69
MBM01008	CX225460	Mm.251003	26433	Procollagen-lysine, 2-oxoglutarate 5-dioxygenase 3	Plod3	26433	-0.44	1.834731e-06	9.004805e-05	5.55
MNS39192	CX222564	Mm.254017	18129	Notch gene homolog 2 (Drosophila)	Notch2	18129	-0.44	8.222402e-06	2.214327e-04	3.95
MBM01452	CX226181	Mm.188516	29856	Smoothelin	Smtn	29856	-0.43	2.748307e-06	1.124730e-04	5.12
MNS29036	CX210183	Mm.40321	70804	Progesterone receptor membrane component 2	Pgrmc2	70804	-0.43	6.321769e-06	1.886226e-04	4.23
MNS11720	CX207161	Mm.196635	67707	Mitochondrial ribosomal protein L24	Mrpl24	67707	-0.43	1.845830e-06	9.026576e-05	5.54
NMA07832	CX239896	Mm.153039	17475	Multiple PDZ domain protein	Mpdz	17475	-0.43	6.980152e-06	2.005372e-04	4.13
MNS12407	CX207668	NA	NA	NA	NA	NA	-0.43	7.821383e-06	2.149225e-04	4.01
MBM17467	CX235114	Mm.86437	76687; 434313	RIKEN cDNA 1810011E08 gene	1810011E08Rik	76687	-0.43	2.629819e-06	1.097165e-04	5.16
MNS34074	CX219156	Mm.3433	13601	Extracellular matrix protein 1	Ecm1	13601	-0.43	4.712365e-05	7.312861e-04	2.09
NMA10334	CX237225	Mm.335922	236604	Similar to phosphatidylserine decarboxylase	MGC65558	236604	-0.43	1.689281e-06	8.635096e-05	5.63
MNS09824	CX205929	Mm.102253	22680	Zinc finger protein 207	Zfp207	22680	-0.43	1.140094e-05	2.802121e-04	3.60
NMA09468	CX236562	Mm.3979	27643	Ubiquitin-like 4	Ubl4	27643	-0.43	7.516619e-05	1.002771e-03	1.59
CCEuMNS2684	CCEuMNS2684	NA	NA	NA	NA	NA	-0.43	3.177980e-05	5.679276e-04	2.51
CCELUS1C10	LUS 1C10	NA	NA	NA	NA	NA	-0.43	1.851803e-04	1.859490e-03	1.17
NMA09794	CX236814	Mm.76494	72685	DnaJ (Hsp40) homolog, subfamily C, member 6	Dnajc6	72685	-0.43	2.339360e-05	4.597112e-04	2.84
MNS33818	CX219020	Mm.333252	237360	Similar to ADAMTS-14 precursor (A disintegrin and metalloproteinase with thrombospondin motifs 14) (ADAM-TS 14) (ADAM-TS14)	NA	237360	-0.43	5.044640e-06	1.630900e-04	4.47
NMA02018	CX244175	Mm.24103	69635	Death associated protein kinase 1	Dapk1	69635	-0.43	2.071937e-06	9.611799e-05	5.42
MNS10544	CX206318	Mm.26775	94066	Mitochondrial ribosomal protein L36	Mrpl36	94066	-0.43	2.204969e-06	9.956172e-05	5.35
MBM14404	CX233659	Mm.334918	270110	Interferon regulatory factor 2 binding protein 2	Irf2bp2	270110	-0.43	1.260903e-06	7.206832e-05	5.94
NMA03007	CX240350	Mm.336679	16764; 402756; 329124; 78398; 76675; 72389	Hypothetical protein A730046J16	Laf4	16764	-0.43	6.020236e-06	1.829024e-04	4.29
NMA03439	CX240681	Mm.28955	67739	RIKEN cDNA 4930570C03 gene	4930570C03Rik	67739	-0.43	9.940322e-06	2.535812e-04	3.75
NMA01857	CX244053	Mm.28399	107939	Nuclear pore membrane protein 121	Pom121	107939	-0.43	7.182906e-06	2.031308e-04	4.10
MBM03571	CX229174	Mm.229108	18707; 70438	Phosphatidylinositol 3-kinase catalytic delta polypeptide	Pik3cd	18707	-0.42	6.816364e-06	1.968752e-04	4.15
MNS24837	CX209200	Mm.130252	NA	Adult male corpora quadrigemina cDNA, RIKEN full-length enriched library, clone:B230366E07 product:unknown EST, full insert sequence	NA	NA	-0.42	5.765471e-05	8.397344e-04	1.87
MNS34936	CX219756	Mm.6471	223732	CDNA sequence BC058638	BC058638	223732	-0.42	5.758618e-05	8.397344e-04	1.87
MNS34964	CX219797	Mm.233843	263803	Protein kinase N3	Pkn3	263803	-0.42	1.096531e-04	1.282173e-03	1.18
MBM08670	CX228720	Mm.905	20163	Ras suppressor protein 1	Rsu1	20163	-0.42	9.470556e-06	2.448247e-04	3.80
MNS30506	CX210836	Mm.41603	66259; 100222; 100245	RIKEN cDNA 1810006K23 gene	1810006K23Rik	66259	-0.42	1.836798e-05	3.909939e-04	3.09
NMA00403	CX242606	Mm.213000	320795	Protein kinase N1	Pkn1	320795	-0.42	2.886192e-04	2.539176e-03	0.14
MNS30951	CX216998	Mm.314338	11480	Activin receptor IIA	Acvr2	11480	-0.42	1.454051e-05	3.310349e-04	3.34
MNS38551	CX222181	Mm.290534	79566	CDNA sequence BC003251	BC003251	79566	-0.42	5.934225e-06	1.816496e-04	4.30
NMA01340	CX243373	Mm.34527	NA	Transcribed locus, weakly similar to NP_193070.1 Arabidopsis thaliana At4g13340 gene	NA	NA	-0.42	3.234103e-06	1.237547e-04	4.95
NMA09256	CX236387	Mm.358573	11858	Ras homolog gene family, member N	Rohn	11858	-0.42	2.501429e-05	4.826832e-04	2.76
MNS03115	CX201694	Mm.278512	69239	RIKEN cDNA 2610034M16 gene	2610034M16Rik	69239	-0.42	2.388579e-06	1.043732e-04	5.27
MNS39243	CX222624	Mm.164187	72195; 77725	RIKEN cDNA 2610524B01 gene	2610524B01Rik	72195	-0.42	6.804362e-06	1.968752e-04	4.15
MNS30771	CX216914	Mm.311912	50766	Cysteine-rich motor neuron 1	Crim1	50766	-0.42	5.940555e-06	1.816496e-04	4.30
MNS05806	CX203526	Mm.333406	12444	Cyclin D2	Ccnd2	12444	-0.42	1.532190e-06	8.200884e-05	5.74
MNS33031	CX218501	Mm.249419	59057	Zinc finger protein 191	Zfp191	59057	-0.42	1.571808e-06	8.273061e-05	5.71
NMA06594	CX238880	Mm.1605	18569; 75683	Programmed cell death 4	Pdcd4	18569	-0.42	2.267206e-06	1.005069e-04	5.32
MNS25414	CX215527	NA	NA	NA	NA	NA	-0.42	7.246199e-06	2.044938e-04	4.09
MBM08617	CX228666	Mm.2444	17869	Myelocytomatosis oncogene	Myc	17869	-0.42	2.270421e-06	1.005069e-04	5.32
MNS29337	CX210384	Mm.270950	69227	RIKEN cDNA 2810407C02 gene	2810407C02Rik	69227	-0.42	3.944426e-06	1.391437e-04	4.73
MNS08887	CX205358	Mm.23827	246696; 98174	Solute carrier family 25, member 28	Slc25a28	246696	-0.41	4.638352e-05	7.231491e-04	2.10
MBM14057	CX233529	Mm.284446	11669	Aldehyde dehydrogenase 2, mitochondrial	Aldh2	11669	-0.41	2.008218e-06	9.479179e-05	5.45
MBM00354	CX225592	Mm.12915	27045	Nitrilase 1	Nit1	27045	-0.41	4.897020e-06	1.610074e-04	4.50
MNS32172	CX217864	NA	NA	NA	NA	NA	-0.41	8.352195e-05	1.073992e-03	1.47
NMA01280	CX243325	Mm.102278	56807	Secretory carrier membrane protein 5	Scamp5	56807	-0.41	8.762873e-05	1.110401e-03	1.42
MNS39882	CX222939	Mm.33496	18213; 414121; 70875	RIKEN cDNA E430016F16 gene	Ntrk3	18213	-0.41	2.475190e-06	1.069722e-04	5.23
NMA01132	CX243194	Mm.207496	18751	Protein kinase C, beta 1	Prkcb1	18751	-0.41	4.355077e-04	3.415974e-03	-0.30
NMA10187	CX237114	Mm.359227	432906	Similar to ribosomal protein S2	NA	432906	-0.41	1.791188e-04	1.825691e-03	0.65
MBM14925	CX233824	Mm.289706	16779	Laminin, beta 2	Lamb2	16779	-0.41	1.859697e-05	3.930795e-04	3.08
MNS04924	CX202925	Mm.40717	63955; 52490; 74005	DNA segment, Chr 18, ERATO Doi 289, expressed	Cables1	63955	-0.41	1.104939e-05	2.746330e-04	3.64
MBM01426	CX226163	Mm.21757	50765	Transferrin receptor 2	Trfr2	50765	-0.41	3.028243e-05	5.513518e-04	2.79
MBM02356	CX226808	Mm.271689	27060	T-cell, immune regulator 1	Tcirg1	27060	-0.41	7.300841e-05	9.840517e-04	1.62
NMA06963	CX239181	Mm.255723	56758; 97072	Muscleblind-like 1 (Drosophila)	Mbnl1	56758	-0.41	1.322503e-05	3.099593e-04	3.45
MNS31821	CX217621	NA	NA	NA	NA	NA	-0.41	2.848656e-04	2.515508e-03	0.16
MNS13047	CX208070	Mm.354926	NA	Transcribed locus	NA	NA	-0.41	1.038605e-04	1.240647e-03	1.24
MNS15456	CX211778	Mm.372414	NA	Transcribed locus	NA	NA	-0.41	1.048346e-05	2.644487e-04	3.69
MNS10844	CX206530	Mm.233031	235534	Acid phosphatase-like 2	Acpl2	235534	-0.41	2.168555e-05	4.358345e-04	2.92
MNS23466	CX214830	Mm.333406	12444	Cyclin D2	Ccnd2	12444	-0.40	2.812054e-06	1.136130e-04	5.09
MNS35307	CX220017	Mm.102253	22680	Zinc finger protein 207	Zfp207	22680	-0.40	3.960142e-04	3.191200e-03	-0.19
NMA04782	CX241767	NA	NA	NA	NA	NA	-0.40	4.852895e-05	7.444769e-04	2.05
MBM01794	CX226583	Mm.26646	16399	Integrin alpha 2b	Itga2b	16399	-0.40	3.563329e-05	6.102257e-04	2.39
MNS29283	CX210295	Mm.290182	216963	G protein-coupled receptor kinase-interactor 1	Git1	216963	-0.40	1.801153e-05	3.854411e-04	3.12
NMA10327	CX237218	Mm.157103	101502; 101735	Hydroxy-delta-5-steroid dehydrogenase, 3 beta- and steroid delta-isomerase 7	Hsd3b7	101502	-0.40	5.430411e-06	1.714694e-04	4.39
MBM01051	CX225416	Mm.347444	15499	Heat shock factor 1	Hsf1	15499	-0.40	5.032147e-06	1.630753e-04	4.48
MNS36993	CX221120	Mm.335551	215494	Expressed sequence C85492	C85492	215494	-0.40	3.824666e-05	6.435891e-04	2.31
NMA01485	CX243501	Mm.333406	12444	Cyclin D2	Ccnd2	12444	-0.40	6.904968e-06	1.990100e-04	4.14
MNS20947	CX214016	NA	NA	NA	NA	NA	-0.40	4.217730e-06	1.457484e-04	4.66
MNS27359	CX209438	Mm.234457	240334	Hypothetical protein C630049M13	C630049M13	240334	-0.40	6.352192e-06	1.888432e-04	4.23
NMA01147	CX243208	NA	NA	NA	NA	NA	-0.40	2.616890e-05	4.954624e-04	2.72
MNS30828	CX216950	Mm.29046	241274; 19933	CDNA sequence BC027342	BC027342	241274	-0.40	3.637845e-05	6.222001e-04	2.36

## Sheet: Up-regulated HSC1 vs HSC7
Spot	GeneBank ID	Unigene ID	Gene ID	Gene Name	Gene Symbol	GeneID unique	M-value (1vs7)	p-value (1vs7)	p.adj (1vs7)	B-value (1vs7)
NMA03079	CX240406	Mm.22025	74015	FCH domain only 1	Fcho1	74015	1.83	1.953402e-10	2.940087e-07	14.41
MBM08907	CX228958	Mm.22522	17190	Methyl-CpG binding domain protein 1	Mbd1	17190	1.68	1.469157e-08	4.523001e-06	10.49
MNS31480	CX217429	Mm.381	11520	Adipose differentiation related protein	Adfp	11520	1.63	2.120879e-06	9.799397e-05	5.39
NMA10823	CX237590	Mm.321648	18163; 27491	DNA segment, KIST 4	Catnd2	18163	1.62	6.866190e-10	7.750785e-07	13.34
MNS00572	CX200054	Mm.282863	12183	2,3-bisphosphoglycerate mutase	Bpgm	12183	1.48	5.747062e-11	1.946243e-07	15.37
MNS15929	CX208629	Mm.142856	16870	LIM homeobox protein 2	Lhx2	16870	1.43	8.130869e-11	2.202815e-07	15.11
MNS36120	CX220509	Mm.295660	209683	Expressed sequence AI428795	AI428795	209683	1.30	1.344841e-06	7.524275e-05	5.87
MNS32734	CX218234	Mm.26652	319565	Synaptic nuclear envelope 2	Syne2	319565	1.25	4.120030e-07	3.487523e-05	7.11
MNS11029	CX206677	Mm.335229	235431	Coronin, actin binding protein, 2B	Coro2b	235431	1.19	6.008095e-09	2.860416e-06	11.35
MNS28966	CX216023	NA	NA	NA	NA	NA	1.18	2.535531e-06	1.076687e-04	5.20
MBM01927	CX227260	Mm.371672	110006	Glucuronidase, beta	Gusb	110006	1.15	6.241118e-07	4.426293e-05	6.68
MBM00348	CX225610	Mm.277327	14950	Histocompatibility 13	H13	14950	1.14	1.720141e-07	1.879116e-05	8.02
NMA07810	CX239880	Mm.62	18574	Phosphodiesterase 1B, Ca2+-calmodulin dependent	Pde1b	18574	1.13	7.438847e-09	2.875398e-06	11.15
NMA01096	CX243165	Mm.9745	16832	Lactate dehydrogenase 2, B chain	Ldh2	16832	1.13	4.611713e-07	3.740734e-05	6.99
NMA07336	CX239484	Mm.16469	18109	Neuroblastoma myc-related oncogene 1	Nmyc1	18109	1.12	3.997312e-08	7.317242e-06	9.50
MNS12159	CX207433	Mm.336898	17937; 72243	Ngfi-A binding protein 2	Nab2	17937	1.10	4.716821e-09	2.792288e-06	11.58
NMA11194	CX237889	Mm.239941	18516; 320622; 96990; 99223	RIKEN cDNA B930068K11 gene	Pbx3	18516	1.10	1.430528e-08	4.506496e-06	10.51
NMA07165	CX239348	Mm.1451	17304	Milk fat globule-EGF factor 8 protein	Mfge8	17304	1.08	6.314991e-10	7.750785e-07	13.41
MNS39230	CX222656	Mm.200365	64051	Synaptic vesicle glycoprotein 2 a	Sv2a	64051	1.05	9.529859e-07	5.976457e-05	6.24
MNS34730	CX219632	Mm.30068	52551	Small glutamine-rich tetratricopeptide repeat (TPR)-containing, alpha	Sgta	52551	1.00	8.721535e-06	2.316508e-04	3.89
MNS10744	CX206461	Mm.3390	17912; 96898	Myosin IB	Myo1b	17912	1.00	9.809248e-06	2.511835e-04	3.76
MBM17944	CX234493	Mm.264709	20715	Serine (or cysteine) proteinase inhibitor, clade A, member 3G	Serpina3g	20715	0.98	1.311719e-07	1.505809e-05	8.29
NMA07160	CX239344	Mm.28385	65963	RIKEN cDNA 1810009M01 gene	1810009M01Rik	65963	0.98	8.281126e-09	3.031787e-06	11.04
MBM05064	CX228022	Mm.18626	12332	Capping protein (actin filament), gelsolin-like	Capg	12332	0.97	2.353138e-08	5.402646e-06	10.02
MNS35933	CX220345	Mm.28451	67824; 106168	Expressed sequence AI256624	1110025F24Rik	67824	0.95	6.160014e-08	9.702739e-06	9.06
MNS04772	CX202790	Mm.265716	14182	Fibroblast growth factor receptor 1	Fgfr1	14182	0.94	5.543386e-08	9.157403e-06	9.17
MNS05316	CX203199	Mm.265347	11749	Annexin A6	Anxa6	11749	0.89	4.172779e-08	7.490493e-06	9.45
MNS35385	CX220013	NA	NA	NA	NA	NA	0.89	5.961250e-07	4.341457e-05	6.73
MNS27276	CX209372	Mm.50841	71738	MAM domain containing 2	Mamdc2	71738	0.89	1.038020e-05	2.623325e-04	3.70
MBM16736	CX234825	Mm.374513	NA	Transcribed locus, strongly similar to XP_358344.2 centrosomal protein 2 [Mus musculus]	NA	NA	0.88	6.987566e-06	2.005372e-04	4.13
MNS27319	CX209433	Mm.1051	12362	Caspase 1	Casp1	12362	0.88	3.202350e-06	1.234169e-04	4.96
NMA03596	CX240802	Mm.256798	50498	Epstein-Barr virus induced gene 3	Ebi3	50498	0.88	1.499843e-06	8.192286e-05	5.76
NMA09830	CX236842	Mm.273251	67792	RIKEN cDNA 6530413N01 gene	6530413N01Rik	67792	0.87	2.492720e-06	1.069722e-04	5.22
MNS07781	CX204705	Mm.257437	12558; 319791; 73082	Cadherin 2	Cdh2	12558	0.87	1.753943e-06	8.865263e-05	5.59
NMA07323	CX239472	Mm.289936	107272; 404582	Phosphoserine aminotransferase 1	Psat1	107272	0.87	6.010493e-07	4.353911e-05	6.72
MNS06745	CX204086	Mm.371580	20322	Sorbitol dehydrogenase 1	Sdh1	20322	0.87	6.619732e-09	2.875398e-06	11.26
MNS00325	CX199863	Mm.335229	235431	Coronin, actin binding protein, 2B	Coro2b	235431	0.84	6.263454e-05	8.856445e-04	1.78
NMA03768	CX240939	Mm.335065	64011	Neurogranin	Nrgn	64011	0.84	8.967847e-09	3.196801e-06	10.97
CCEuMNS2688	CCEuMNS2688	NA	NA	NA	NA	NA	0.84	1.173035e-07	1.393853e-05	8.41
NMA07010	CX239219	Mm.292775	104725	RIKEN cDNA 1110002B05 gene	1110002B05Rik	104725	0.84	3.789080e-08	7.128733e-06	9.55
MNS07448	CX204578	NA	NA	NA	NA	NA	0.84	7.031995e-09	2.875398e-06	11.20
NMA03449	CX240690	Mm.3645	17918	Myosin Va	Myo5a	17918	0.83	3.528425e-07	3.083616e-05	7.27
NLB0256	NM_001992	NA	NA	NA	NA	NA	0.83	1.149315e-08	3.797226e-06	10.73
NMA04877	CX241848	Mm.238841	14026; 320834	RIKEN cDNA D130067P18 gene	Evl	14026	0.80	2.246174e-06	1.005069e-04	5.33
MNS11653	CX207102	Mm.343190	218501	Similar to calponin 3, acidic	NA	218501	0.80	2.715627e-08	5.659698e-06	9.88
MNS38515	CX222207	Mm.347	67367	RIKEN cDNA 1810007M14 gene	1810007M14Rik	67367	0.80	1.327128e-08	4.280304e-06	10.59
MNS15369	CX211693	Mm.45815	29815	Breast cancer anti-estrogen resistance 3	Bcar3	29815	0.79	5.823244e-06	1.800850e-04	4.32
NMA04646	CX241650	Mm.2020	13008	Cysteine and glycine-rich protein 2	Csrp2	13008	0.77	2.254002e-06	1.005069e-04	5.33
MNS14520	CX210985	Mm.171335	105348	Golgi phosphoprotein 2	Golph2	105348	0.77	5.835404e-08	9.410283e-06	9.12
MNS05866	CX203499	Mm.241276	73916	Estrogen-related receptor beta like 1	Esrrbl1	73916	0.77	2.941770e-08	5.759811e-06	9.80
NMA05631	CX238083	Mm.38993	65945	Calsyntenin 1	Clstn1	65945	0.76	4.877932e-06	1.607700e-04	4.51
NMA02247	CX244361	Mm.38993	65945	Calsyntenin 1	Clstn1	65945	0.76	7.341990e-07	4.955173e-05	6.51
MBM08683	CX228689	Mm.263041	207278; 319815; 399587	RIKEN cDNA 6430502G17 gene	Fchsd2	207278	0.76	4.260886e-08	7.495839e-06	9.43
NMA09550	CX236625	Mm.289936	107272; 404582	Phosphoserine aminotransferase 1	Psat1	107272	0.76	2.277024e-08	5.402646e-06	10.06
MBM05693	CX231945	Mm.254663	66109	Transmembrane 4 superfamily member 13	Tm4sf13	66109	0.76	2.715786e-08	5.659698e-06	9.88
MNS07558	CX204591	Mm.294007	18553	Paired basic amino acid cleaving system 4	Pace4	18553	0.76	5.201014e-06	1.661626e-04	4.44
NMA02930	CX240287	Mm.103748	54616	Exostoses (multiple)-like 3	Extl3	54616	0.75	7.665590e-08	1.080219e-05	8.84
NMA09142	CX236291	NA	NA	NA	NA	NA	0.75	3.221584e-06	1.236249e-04	4.95
NMA06922	CX239145	Mm.270703	213819	O-acetyltransferase	Cast1	213819	0.75	3.091308e-05	5.568466e-04	2.54
MNS05315	CX203189	Mm.200388	20444	Sialyltransferase 5	Siat5	20444	0.75	2.739679e-07	2.577200e-05	7.54
NMA02791	CX240170	Mm.121514	228564; 73794	RIKEN cDNA A930004K21 gene	A930004K21Rik	228564	0.75	1.537741e-06	8.200884e-05	5.73
MNS10632	CX206425	Mm.156718	320683	Zinc finger protein 629	Zfp629	320683	0.74	3.037490e-04	2.633279e-03	0.09
MNS14465	CX208423	Mm.282985	216190	Dip3 beta	Dip3b	216190	0.74	2.456591e-07	2.450384e-05	7.65
NMA09171	CX236315	Mm.246952	22596	X-ray repair complementing defective repair in Chinese hamster cells 5	Xrcc5	22596	0.74	2.161568e-06	9.849325e-05	5.37
MNS35085	CX219848	Mm.126079	74513	Neuropilin (NRP) and tolloid (TLL)-like 2	Neto2	74513	0.74	9.493379e-06	2.449473e-04	3.80
NMA00688	CX242849	Mm.648	19122	Prion protein	Prnp	19122	0.74	7.939416e-06	2.168293e-04	3.99
MBM08508	CX228653	Mm.33808	108148	UDP-N-acetyl-alpha-D-galactosamine:polypeptide N-acetylgalactosaminyltransferase 2	Galnt2	108148	0.72	2.899816e-08	5.759811e-06	9.82
NMA09747	CX236778	Mm.290353	67887	RIKEN cDNA 1810045K07 gene	1810045K07Rik	67887	0.71	4.380218e-05	6.939699e-04	2.16
NMA02347	CX243647	Mm.27578	94275	Melanoma antigen, family D, 1	Maged1	94275	0.70	2.162081e-08	5.325009e-06	10.11
NMA02858	CX240226	Mm.240627	20677	SRY-box containing gene 4	Sox4	20677	0.70	2.976427e-08	5.759811e-06	9.79
NMA07354	CX239500	Mm.3126	14199	Four and a half LIM domains 1	Fhl1	14199	0.70	7.240010e-08	1.054550e-05	8.90
MNS39594	CX635074	NA	NA	NA	NA	NA	0.70	2.032686e-05	4.153057e-04	2.99
MNS15896	CX208595	Mm.273049	12443	Cyclin D1	Ccnd1	12443	0.69	1.007885e-05	2.561503e-04	3.74
NMA01282	CX243327	Mm.268798	108116; 320372; 97427	Solute carrier organic anion transporter family, member 3a1	Slco3a1	108116	0.69	9.816715e-07	6.125509e-05	6.20
MNS09631	CX205859	Mm.263041	207278; 319815; 399587	RIKEN cDNA 6430502G17 gene	Fchsd2	207278	0.69	6.910104e-08	1.028618e-05	8.95
MNS04852	CX202825	Mm.245741	77446; 385626	RIKEN cDNA 9530025L16 gene	9530025L16Rik	77446	0.69	1.752937e-06	8.865263e-05	5.59
MBM09280	CX232354	Mm.1881	101540	Protein kinase D2	Prkd2	101540	0.68	1.595587e-07	1.771625e-05	8.09
NMA09019	CX236186	Mm.648	19122	Prion protein	Prnp	19122	0.68	8.790661e-05	1.111842e-03	1.64
NMA05549	CX238016	Mm.146736	108012; 77904	Adaptor-related protein complex 1, sigma 2 subunit	Ap1s2	108012	0.68	1.754810e-07	1.901653e-05	7.99
MBM17917	CX234460	Mm.332720	22021; 72375	RIKEN cDNA 2210412B16 gene	Tpst1	22021	0.67	2.047215e-06	9.562611e-05	5.43
MBM05342	CX230364	Mm.210188	227449; 98679	Zinc finger, CCHC domain containing 2	Zcchc2	227449	0.67	1.793159e-06	8.963147e-05	5.57
MNS36982	CX221090	Mm.761	17160	Mannosidase 2, alpha B2	Man2b2	17160	0.67	1.150846e-07	1.391907e-05	8.43
NMA07358	CX239504	Mm.3126	14199	Four and a half LIM domains 1	Fhl1	14199	0.67	2.552298e-06	1.080420e-04	5.20
MNS11379	CX206907	Mm.29658	97487	Chemokine-like factor super family 4	Cklfsf4	97487	0.67	2.176397e-07	2.285385e-05	7.77
MNS14761	CX211030	Mm.19306	12334	Calpain 2	Capn2	12334	0.66	2.592863e-06	1.090774e-04	5.18
MBM00373	CX225614	Mm.29681	77809	RIKEN cDNA A930011F22 gene	A930011F22Rik	77809	0.66	3.172364e-06	1.227795e-04	4.97
MNS14331	CX211077	Mm.242508	327995	Similar to RNA-binding protein Musashi2-S	NA	327995	0.66	2.255228e-06	1.005069e-04	5.33
NMA09479	CX236571	Mm.153891	19245	Protein tyrosine phosphatase 4a3	Ptp4a3	19245	0.65	4.932068e-07	3.839643e-05	6.92
MNS30243	CX216729	Mm.24816	14062	Coagulation factor II (thrombin) receptor	F2r	14062	0.64	1.821920e-06	8.994731e-05	5.55
NMA01747	CX243962	Mm.278458	14225	FK506 binding protein 1a	Fkbp1a	14225	0.64	1.590894e-06	8.320561e-05	5.70
MBM05086	CX228005	Mm.86699	239743	Kelch-like 6 (Drosophila)	Klhl6	239743	0.64	2.570381e-07	2.504920e-05	7.60
MBM12574	CX232600	Mm.33808	108148	UDP-N-acetyl-alpha-D-galactosamine:polypeptide N-acetylgalactosaminyltransferase 2	Galnt2	108148	0.64	5.624337e-08	9.179189e-06	9.15
MBM05684	CX231932	Mm.225096	16403	Integrin alpha 6	Itga6	16403	0.64	2.713796e-07	2.577200e-05	7.55
MNS32659	CX218174	Mm.4610	22271	Uridine phosphorylase 1	Upp1	22271	0.64	7.735220e-08	1.080219e-05	8.83
MNS09236	CX205570	NA	NA	NA	NA	NA	0.64	4.658372e-07	3.756072e-05	6.98
NMA08073	CX240080	NA	NA	NA	NA	NA	0.64	1.946148e-06	9.315377e-05	5.48
NMA07689	CX239779	Mm.3863	18984	P450 (cytochrome) oxidoreductase	Por	18984	0.63	3.363814e-06	1.272800e-04	4.90
NMA04967	CX241919	Mm.3863	18984	P450 (cytochrome) oxidoreductase	Por	18984	0.63	3.399013e-07	3.049207e-05	7.31
NMA11151	CX237852	Mm.331129	18008	Nestin	Nes	18008	0.63	2.360723e-07	2.386444e-05	7.69
NMA10890	CX237651	Mm.38993	65945	Calsyntenin 1	Clstn1	65945	0.63	1.346809e-05	3.140082e-04	3.43
MNS05890	CX203502	Mm.1457	51793	Dimethylarginine dimethylaminohydrolase 2	Ddah2	51793	0.62	1.311469e-07	1.505809e-05	8.29
MNS06277	CX203795	Mm.249645	16453; 16336	Janus kinase 3	Jak3	16453	0.62	5.166183e-07	3.953736e-05	6.88
NMA04432	CX241478	Mm.25874	77976	RIKEN cDNA B230104P22 gene	B230104P22Rik	77976	0.62	1.497175e-04	1.588154e-03	0.85
MNS10615	CX206417	Mm.286394	59092; 66751	Poly(rC) binding protein 4	Pcbp4	59092	0.62	2.310933e-06	1.019671e-04	5.30
MBM10713	CX230147	Mm.298283	380684	Neurofilament, heavy polypeptide	Nefh	380684	0.62	8.952424e-05	1.126163e-03	1.40
MNS30037	CX225078	NA	NA	NA	NA	NA	0.62	3.931532e-07	3.392136e-05	7.16
MNS14675	CX208511	Mm.151293	216856	Neuroligin 2	Nlgn2	216856	0.61	6.972025e-05	9.506914e-04	1.67
MNS09830	CX205911	Mm.233889	227059	Solute carrier family 39 (zinc transporter), member 10	Slc39a10	227059	0.61	8.676673e-06	2.313666e-04	3.90
MBM00653	CX225209	Mm.281018	140488; 319700; 30858	Insulin-like growth factor 2, binding protein 3	Igf2bp3	140488	0.61	1.059999e-06	6.438899e-05	6.12
NMA03420	CX240664	Mm.197518	114128	Lysosomal-associated protein transmembrane 4B	Laptm4b	114128	0.60	1.498931e-06	8.192286e-05	5.76
MBM11586	CX233254	NA	NA	NA	NA	NA	0.60	1.322290e-05	3.099593e-04	3.45
MNS06273	CX203761	Mm.219183	58887	Replication initiator 1	Repin1	58887	0.60	3.526635e-06	1.312412e-04	5.07
MNS06287	CX203812	Mm.207683	75612	Glucosamine (N-acetyl)-6-sulfatase	Gns	75612	0.59	1.816561e-06	8.994731e-05	5.56
MBM12702	CX232656	Mm.6479	27056	Interferon regulatory factor 5	Irf5	27056	0.59	1.656630e-05	3.648896e-04	3.20
NMA09596	CX236667	NA	NA	NA	NA	NA	0.59	1.000609e-05	2.547791e-04	3.74
MBM16639	CX234375	Mm.249934	20848	Signal transducer and activator of transcription 3	Stat3	20848	0.59	1.526514e-06	8.200884e-05	5.74
NMA03304	CX240577	Mm.328835	224613	RIKEN cDNA E030034P13 gene	E030034P13Rik	224613	0.59	9.773792e-08	1.301917e-05	8.59
MNS27941	CX209855	Mm.158902	76510; 353342; 14707; 75428; 72889	RIKEN cDNA 1810044A24 gene	1810044A24Rik	76510	0.59	1.323684e-06	7.440090e-05	5.89
NMA04624	CX241629	Mm.247542	53381	Peroxiredoxin 4	Prdx4	53381	0.58	2.378312e-04	2.212680e-03	0.35
NMA05088	CX242020	Mm.7992	12801	Cannabinoid receptor 1 (brain)	Cnr1	12801	0.58	2.072250e-05	4.216642e-04	2.97
MNS12888	CX207931	Mm.28777	102866	Plastin 3 (T-isoform)	Pls3	102866	0.58	3.822319e-05	6.435891e-04	2.31
MNS32190	CX217810	Mm.299774	16480	Junction plakoglobin	Jup	16480	0.57	2.226558e-05	4.422427e-04	2.89
MNS31379	CX217336	Mm.272974	70693	G protein-coupled receptor 125	Gpr125	70693	0.57	3.083362e-06	1.202627e-04	5.00
NMA03341	CX240604	Mm.16228	11739	Solute carrier family 25 (mitochondrial carrier, adenine nucleotide translocator), member 4	Slc25a4	11739	0.57	5.096226e-06	1.639750e-04	4.46
NMA06470	CX238780	NA	NA	NA	NA	NA	0.57	7.396999e-06	2.070243e-04	4.07
NMA02674	CX243915	Mm.195663	12575; 73279	Cyclin-dependent kinase inhibitor 1A (P21)	Cdkn1a	12575	0.57	1.784908e-07	1.918918e-05	7.98
MNS22371	CX214458	Mm.299735	67087	Catenin beta interacting protein 1	Catnbip1	67087	0.57	2.431786e-06	1.055800e-04	5.25
MNS32153	CX217833	Mm.300095	94284; 394434; 22236; 394435; 394433; 394432; 394436; 394430	UDP glycosyltransferase 1 family, polypeptide A6	Ugt1a6	94284	0.57	1.375020e-07	1.552168e-05	8.25
MNS04950.2	CX202875	Mm.218423	67045	RIO kinase 2 (yeast)	Riok2	67045	0.57	4.196562e-07	3.487523e-05	7.09
NMA05571	CX238036	Mm.301646	227737; 320123	RIKEN cDNA 9130404D14 gene	9130404D14Rik	227737	0.57	1.516662e-06	8.200884e-05	5.75
MNS27434	CX209498	Mm.286394	59092; 66751	Poly(rC) binding protein 4	Pcbp4	59092	0.56	5.359858e-07	4.056125e-05	6.84
MBM14810	CX233063	Mm.180191	16913	Proteosome (prosome, macropain) subunit, beta type 8 (large multifunctional protease 7)	Psmb8	16913	0.55	1.476055e-05	3.343586e-04	3.33
MNS11347	CX206905	Mm.356580	216549; 104464	RIKEN cDNA 9130023F12 gene	9130023F12Rik	216549	0.55	6.107261e-07	4.377193e-05	6.70
MNS32871	CX218364	Mm.74711	268903; 108849	Nuclear receptor interacting protein 1	Nrip1	268903	0.55	3.294401e-07	2.995030e-05	7.34
NMA04281	CX241362	Mm.93636	235380; 76881	RIKEN cDNA E130119P06 gene	E130119P06Rik	235380	0.55	8.693772e-06	2.313671e-04	4.12
MBM01352	CX226115	Mm.230654	21753	Testis derived transcript	Tes	21753	0.54	1.309014e-06	7.419206e-05	5.90
NMA00890	CX243011	Mm.10153	65960	Twisted gastrulation homolog 1 (Drosophila)	Twsg1	65960	0.54	4.564998e-07	3.740734e-05	7.01
MNS30029	CX216591	Mm.104744	21873	Tight junction protein 2	Tjp2	21873	0.54	2.196090e-06	9.949242e-05	5.36
NMA05259	CX242156	Mm.40303	102153	RIKEN cDNA C230098O21 gene	C230098O21Rik	102153	0.54	3.330182e-05	5.858526e-04	2.46
MBM03566	CX229126	Mm.282807	224023; 53958; 436342	Kelch-like (D. melanogaster)	Kelchl	224023	0.53	1.086375e-05	2.720155e-04	3.66
MNS29053	CX210190	Mm.22213	384009	GLI pathogenesis-related 2	Glipr2	384009	0.53	1.143347e-05	2.802121e-04	3.60
NMA05923	CX238330	Mm.277518	67468	Monocyte to macrophage differentiation-associated	Mmd	67468	0.53	9.415660e-07	5.932304e-05	6.25
NMA10020	CX236992	Mm.250919	17984	Necdin	Ndn	17984	0.53	1.655472e-05	3.648896e-04	3.21
NMA00343	CX242557	Mm.9052	53328	Progesterone receptor membrane component 1	Pgrmc1	53328	0.53	2.320951e-05	4.569710e-04	2.84
NMA01217	CX243268	Mm.7320	17127	MAD homolog 3 (Drosophila)	Smad3	17127	0.53	3.546594e-06	1.315958e-04	4.85
Rik2010010D16	AK008177	Mm.126873	56031	Peptidylprolyl isomerase E (cyclophilin E)	Ppie	56031	0.53	3.812230e-05	6.435891e-04	2.31
NMA02644	CX243888	Mm.328835	224613	RIKEN cDNA E030034P13 gene	E030034P13Rik	224613	0.53	1.967027e-05	4.067282e-04	3.02
MNS07421	CX204547	Mm.46705	66244	Serologically defined colon cancer antigen 1	Sdccag1	66244	0.53	3.565308e-06	1.315958e-04	4.84
NMA03595	CX240801	Mm.41497	109008; 228584	RIKEN cDNA 2700049H19 gene	2700049H19Rik	109008	0.53	1.943136e-05	4.024727e-04	3.03
MNS14772	CX211122	Mm.260733	330814	Latrophilin 1	Lphn1	330814	0.52	1.235136e-05	2.950821e-04	3.52
NMA10523	CX237330	Mm.197518	114128	Lysosomal-associated protein transmembrane 4B	Laptm4b	114128	0.52	2.008360e-06	9.479179e-05	5.45
NMA09167	CX236311	Mm.806	12520	CD 81 antigen	Cd81	12520	0.52	2.498847e-06	1.069722e-04	5.22
MNS12173	CX207417	Mm.31567	77087; 76997; 101977	RIKEN cDNA 3010027A04 gene	3010027A04Rik	77087	0.52	1.241897e-05	2.961751e-04	3.51
MBM11448	CX233221	Mm.34109	68048; 52419	RIKEN cDNA 2700083B06 gene	2700083B06Rik	68048	0.51	7.975885e-06	2.173811e-04	3.99
MNS15384	CX211663	Mm.34109	68048; 52419	RIKEN cDNA 2700083B06 gene	2700083B06Rik	68048	0.51	1.402869e-06	7.724902e-05	5.83
MNS32648	CX218220	Mm.3608	18508	Paired box gene 6	Pax6	18508	0.51	4.732340e-07	3.756072e-05	6.97
MNS05319	CX203156	Mm.24551	225341; 106959	Expressed sequence AI853548	Lims2	225341	0.50	5.064650e-06	1.633470e-04	4.47
NMA04531	CX241555	Mm.53687	14025	B-cell CLL/lymphoma 11A (zinc finger protein)	Bcl11a	14025	0.50	8.845896e-07	5.733326e-05	6.31
NMA05390	CX242269	Mm.1682	19261; 73002	RIKEN cDNA 2900076A13 gene	Ptpns1	19261	0.50	4.166233e-07	3.487523e-05	7.10
MNS10628	CX206388	Mm.370307	223254; 69763; 223255	FERM, RhoGEF (Arhgef) and pleckstrin domain protein 1 (chondrocyte-derived)	Farp1	223254	0.50	4.352567e-05	6.928304e-04	2.17
NMA04507	CX241535	Mm.249934	20848	Signal transducer and activator of transcription 3	Stat3	20848	0.50	4.193745e-07	3.487523e-05	7.09
NMA05253	CX242150	Mm.62	18574	Phosphodiesterase 1B, Ca2+-calmodulin dependent	Pde1b	18574	0.50	9.692992e-06	2.496222e-04	3.78
NMA05946	CX238350	Mm.31979	83431	Nuclear distribution gene E-like homolog 1 (A. nidulans)	Ndel1	83431	0.50	4.069464e-07	3.466979e-05	7.12
MNS03276	CX201741	Mm.7320	17127	MAD homolog 3 (Drosophila)	Smad3	17127	0.50	2.513043e-05	4.828607e-04	2.76
MBM14587	CX233720	Mm.105652	208518	RIKEN cDNA 5730599I05 gene	5730599I05Rik	208518	0.49	4.638281e-06	1.548296e-04	4.56
MNS04944	CX202894	Mm.328741	114604	PR domain containing 15	Prdm15	114604	0.49	1.568945e-06	8.273061e-05	5.71
MNS08963	CX205429	Mm.97885	56175	Beta-site APP-cleaving enzyme 2	Bace2	56175	0.49	4.797401e-07	3.756392e-05	6.95
NMA02078	CX244223	Mm.272312	74136	SEC14-like 1 (S. cerevisiae)	Sec14l1	74136	0.49	1.969810e-06	9.368894e-05	5.47
NMA08865	CX236057	Mm.1682	19261; 73002	RIKEN cDNA 2900076A13 gene	Ptpns1	19261	0.49	1.625532e-06	8.447102e-05	5.67
MBM09476	CX226982	NA	NA	NA	NA	NA	0.48	3.001628e-05	5.503226e-04	2.57
MNS27091	CX216216	NA	NA	NA	NA	NA	0.48	3.333100e-06	1.264711e-04	4.91
NMA02460	CX243738	Mm.315002	80985	Tripartite motif-containing 44	Trim44	80985	0.48	3.618831e-06	1.328474e-04	4.83
MNS15918	CX208601	Mm.29424	66306	RIKEN cDNA 2810012G03 gene	2810012G03Rik	66306	0.48	4.640546e-06	1.548296e-04	4.56
NMA07713	CX239797	Mm.257837	50770	ATPase, class VI, type 11A	Atp11a	50770	0.48	4.919745e-06	1.612989e-04	4.50
MNS37952	CX221770	Mm.195663	12575; 73279	Cyclin-dependent kinase inhibitor 1A (P21)	Cdkn1a	12575	0.48	6.042397e-06	1.831103e-04	4.28
MNS01827	CX200823	Mm.29854	15185; 97600	Histone deacetylase 6	Hdac6	15185	0.48	4.988827e-05	7.559133e-04	2.02
MNS36393	CX220670	Mm.24174	234734; 72544	Alanyl-tRNA synthetase	Aars	234734	0.48	2.690805e-06	1.114668e-04	5.14
NMA02174	CX244306	Mm.28631	72096	RIKEN cDNA 2010208K18 gene	2010208K18Rik	72096	0.48	8.097309e-06	2.189344e-04	3.97
NMA04616	CX241621	Mm.44901	68215; 73033; 99292	RIKEN cDNA 2610510H03 gene	2610510H03Rik	68215	0.48	8.697019e-07	5.668053e-05	6.33
NMA00282	CX242504	Mm.34210	330695	Cortexin	Ctxn	330695	0.47	6.759862e-06	1.965002e-04	4.16
MBM09972	CX231740	Mm.207971	74568; 52360	RIKEN cDNA 9130019I15 gene	9130019I15Rik	74568	0.47	5.144794e-07	3.953736e-05	6.88
MNS33561	CX218847	Mm.347478	18715	Proviral integration site 2	Pim2	18715	0.47	1.860062e-05	3.930795e-04	3.08
NMA04608	CX241613	Mm.28465	65107	Low-density lipoprotein receptor-related protein 10	Lrp10	65107	0.47	3.207053e-06	1.234169e-04	4.95
MNS04450	CX202506	Mm.272230	52666	DNA segment, Chr 10, ERATO Doi 610, expressed	D10Ertd610e	52666	0.47	6.022032e-06	1.829024e-04	4.28
NMA06201	CX238561	Mm.268341	213550; 102524	Expressed sequence AV340375	AV340375	213550	0.47	4.358260e-05	6.929225e-04	2.17
NMA06784	CX239034	Mm.157119	20661	Sortilin 1	Sort1	20661	0.47	6.617528e-06	1.931919e-04	4.18
NMA07744	CX239825	Mm.4128	26362	AXL receptor tyrosine kinase	Axl	26362	0.46	3.867494e-06	1.367861e-04	4.76
NMA09560	CX236634	Mm.24576	320024	RIKEN cDNA B230106I24 gene	B230106I24Rik	320024	0.46	8.834045e-06	2.341800e-04	3.88
MNS02446	CX201251	Mm.279485	107702; 77359	RIKEN cDNA 9430063H18 gene	Rnh1	107702	0.46	1.155667e-05	2.820514e-04	3.59
MNS11013	CX206675	Mm.328835	224613	RIKEN cDNA E030034P13 gene	E030034P13Rik	224613	0.46	3.085263e-05	5.564976e-04	2.54
NMA05861	CX238279	Mm.34102	18263	Ornithine decarboxylase, structural 1	Odc1	18263	0.46	6.933143e-07	4.816223e-05	6.57
MNS28832	CX216112	Mm.219183	58887	Replication initiator 1	Repin1	58887	0.46	2.363567e-05	4.613383e-04	2.82
MNS40216	CX224855	NA	NA	NA	NA	NA	0.46	1.063005e-04	1.256497e-03	1.44
NMA03087	CX240413	Mm.41773	66241	Transmembrane protein 9	Tmem9	66241	0.46	2.361140e-06	1.038442e-04	5.28
MNS04950	CX202875	Mm.218423	67045	RIO kinase 2 (yeast)	Riok2	67045	0.46	3.244415e-06	1.237996e-04	4.94
MNS10133	CX206036	Mm.29773	74777	Selenoprotein N, 1	Sepn1	74777	0.46	1.898038e-06	9.182434e-05	5.51
NMA03302	CX240575	Mm.195675	68034	RIKEN cDNA 2900009I07 gene	2900009I07Rik	68034	0.46	1.159826e-05	2.820514e-04	3.59
NMA04763	CX241749	Mm.260362	319604	RIKEN cDNA B930006L02 gene	B930006L02Rik	319604	0.46	8.559957e-06	2.287045e-04	3.91
MNS15341	CX211559	Mm.274011	57370	UDP-Gal:betaGlcNAc beta 1,4-galactosyltransferase, polypeptide 3	B4galt3	57370	0.46	4.973834e-06	1.615721e-04	4.49
NMA01847	CX244044	Mm.103551	54473	Toll interacting protein	Tollip	54473	0.46	6.364004e-05	8.979875e-04	1.76
NMA05113	CX242038	Mm.30928	78830; 70517	Solute carrier family 25 (mitochondrial carrier, Aralar), member 12	Slc25a12	78830	0.46	3.122544e-05	5.609812e-04	2.53
MNS31457	CX217357	Mm.331907	97130	Expressed sequence C77080	C77080	97130	0.45	1.306896e-04	1.447523e-03	0.99
MBM04409	CX226221	Mm.325512	78885; 319416	Coronin 7	Coro7	78885	0.45	3.774339e-06	1.363392e-04	4.78
MNS27990	CX209868	Mm.33042	72834	RIKEN cDNA 2810468N07 gene	2810468N07Rik	72834	0.45	8.322583e-05	1.072768e-03	1.48
MNS07560	CX204608	Mm.235204	11932	ATPase, Na+/K+ transporting, beta 2 polypeptide	Atp1b2	11932	0.45	1.390568e-06	7.688421e-05	5.84
NMA11132	CX237833	Mm.314757	14538; 71447	Glucosaminyl (N-acetyl) transferase 2, I-branching enzyme	Gcnt2	14538	0.45	1.129630e-06	6.624228e-05	6.06
MNS04961	CX202904	NA	NA	NA	NA	NA	0.45	2.093410e-05	4.226130e-04	3.18
MNS04221	CX202378	Mm.138876	17698	Moesin	Msn	17698	0.44	3.089578e-06	1.202627e-04	4.99
MBM12181	CX231495	Mm.133037	112407	EGL nine homolog 3 (C. elegans)	Egln3	112407	0.44	3.668020e-06	1.339272e-04	4.81
MNS37018	CX221160	Mm.253102	19087	Protein kinase, cAMP dependent regulatory, type II alpha	Prkar2a	19087	0.44	2.258215e-06	1.005069e-04	5.33
NMA01754	CX243969	Mm.258771	19280; 399612; 75264	Protein tyrosine phosphatase, receptor type, S	Ptprs	19280	0.44	9.083853e-07	5.836099e-05	6.29
MBM07746	CX231002	Mm.371620	66637; 101221	DNA Segment, Chr 6, Mouse Genome Informatics 32	5730449L18Rik	66637	0.44	8.547648e-06	2.287045e-04	3.91
MBM11341	CX231234	Mm.24174	234734; 72544	Alanyl-tRNA synthetase	Aars	234734	0.44	1.576413e-05	3.544060e-04	3.26
MNS20888	CX214059	Mm.159621	75914; 101048	SEC15-like 2 (S. cerevisiae)	Sec15l2	75914	0.44	3.789585e-04	3.087058e-03	-0.15
MNS27339	CX209472	Mm.28129	70561	RIKEN cDNA 5730420B22 gene	5730420B22Rik	70561	0.44	3.632767e-06	1.329986e-04	4.82
MNS10925	CX206577	Mm.241073	13803	Ectodermal-neural cortex 1	Enc1	13803	0.44	4.083014e-06	1.425477e-04	4.70
MNS12192	CX207446	NA	NA	NA	NA	NA	0.44	3.203568e-05	5.702435e-04	2.50
MNS35662	CX220194	Mm.358592	13854	Epsin 1	Epn1	13854	0.43	3.121247e-05	5.609812e-04	2.76
MNS15875	CX208566	Mm.335096	58235	Poliovirus receptor-related 1	Pvrl1	58235	0.43	1.292769e-05	3.059925e-04	3.47
NMA01066	CX243141	Mm.8211	18744	Praja1, RING-H2 motif containing	Pja1	18744	0.43	3.458678e-05	5.983558e-04	2.42
MNS22694	CX215336	Mm.25311	66270	RIKEN cDNA 1810015C04 gene	1810015C04Rik	66270	0.43	2.115840e-04	2.035594e-03	0.48
MNS10279	CX206172	Mm.2651	19708; 78490	RIKEN cDNA 2210010M07 gene	Dpf2	19708	0.43	1.928183e-06	9.262114e-05	5.49
MNS01968	CX200908	NA	NA	NA	NA	NA	0.43	8.205949e-05	1.063711e-03	1.49
MNS14283	CX210945	NA	NA	NA	NA	NA	0.43	2.509761e-05	4.828607e-04	2.76
MNS18418	CX213134	Mm.29933	72333	RIKEN cDNA 2410003B16 gene	2410003B16Rik	72333	0.43	7.698106e-05	1.019341e-03	1.56
MNS27691	CX209650	Mm.21688	106957	Solute carrier family 39 (metal ion transporter), member 6	Slc39a6	106957	0.43	2.404936e-06	1.047500e-04	5.26
NMA06690	CX238959	Mm.273671	83493	SAC1 (supressor of actin mutations 1, homolog)-like (S. cerevisiae)	Sacm1l	83493	0.43	2.516721e-05	4.828825e-04	2.76
MNS11255	CX206842	Mm.250981	13844	Eph receptor B2	Ephb2	13844	0.43	1.991284e-05	4.099382e-04	3.01
MBM05067	CX227979	NA	NA	NA	NA	NA	0.42	2.016027e-04	1.969839e-03	0.53
NMA01303	CX243344	Mm.342392	140580; 52549	Engulfment and cell motility 1, ced-12 homolog (C. elegans)	Elmo1	140580	0.42	1.099097e-04	1.282374e-03	1.18
NMA02840	CX240212	Mm.155708	104156; 216082	Ets variant gene 5	Etv5	104156	0.42	6.378833e-06	1.888432e-04	4.22
MBM18194	CX234599	Mm.261122	83436; 72559	Pleckstrin homology domain-containing, family A (phosphoinositide binding specific) member 2	Plekha2	83436	0.42	1.225529e-05	2.933041e-04	3.53
MNS13520	CX211439	Mm.272312	74136	SEC14-like 1 (S. cerevisiae)	Sec14l1	74136	0.42	2.747618e-05	5.133687e-04	2.66
NMA02039	CX244192	Mm.293599	11877; 12846	Armadillo repeat gene deleted in velo-cardio-facial syndrome	Arvcf	11877	0.42	9.681935e-04	6.091570e-03	-1.15
MNS39389	CX222694	Mm.29098	319625	Galactose mutarotase	Galm	319625	0.42	4.365003e-05	6.931809e-04	2.17
MNS14962	CX211484	Mm.276650	72572	Spermatogenesis associated, serine-rich 2	Spats2	72572	0.42	4.529844e-04	3.514374e-03	-0.34
MNS13747	CX211307	Mm.3789	18844	Plexin A1	Plxna1	18844	0.42	3.679123e-05	6.268855e-04	2.35
MNS04961.2	CX202904	NA	NA	NA	NA	NA	0.42	6.810130e-04	4.704233e-03	-0.23
MNS07061	CX204289	Mm.374580	NA	Transcribed locus	NA	NA	0.42	9.352280e-06	2.426935e-04	3.82
NMA05865	CX238283	Mm.28897	67895	Pyrophosphatase	Pyp	67895	0.42	4.688552e-06	1.552839e-04	4.55
MNS04307	CX202470	NA	NA	NA	NA	NA	0.42	1.868365e-05	3.939737e-04	3.08
NMA01513	CX243522	Mm.18962	12385; 66546; 98108	Catenin alpha 1	Catna1	12385	0.42	8.264105e-05	1.069839e-03	1.48
NMA04335	CX241400	Mm.45995	72512	RIKEN cDNA 2610307O08 gene	2610307O08Rik	72512	0.42	1.708077e-05	3.690209e-04	3.17
MNS01067	CX200330	Mm.22650	20716	Serine (or cysteine) proteinase inhibitor, clade A, member 3N	Serpina3n	20716	0.42	2.614913e-05	4.954624e-04	2.72
MNS07863	CX204827	Mm.157119	20661	Sortilin 1	Sort1	20661	0.41	2.069199e-04	2.002098e-03	0.50
MNS17481	CX212173	Mm.28947	78339	Tweety homolog 3 (Drosophila)	Ttyh3	78339	0.41	4.284807e-06	1.469418e-04	4.65
MNS20982	CX213861	NA	NA	NA	NA	NA	0.41	1.618074e-03	8.852355e-03	-1.69
NLB0304	NM_003382	NA	NA	NA	NA	NA	0.41	2.485244e-04	2.288587e-03	0.30
MNS16503	CX211972	Mm.148748	64144	Myeloid/lymphoid or mixed lineage-leukemia translocation to 1 homolog (Drosophila)	Mllt1	64144	0.41	7.401842e-05	9.941030e-04	1.60
NMA10639	CX237434	Mm.276383	64296	Abhydrolase domain containing 8	Abhd8	64296	0.41	3.411093e-05	5.946803e-04	2.43
MNS31229	CX217241	Mm.252148	68889	Phosphoglycerate dehydrogenase like 1	Phgdhl1	68889	0.41	5.392527e-06	1.710542e-04	4.40
MBM04816	CX227869	Mm.301646	227737; 320123	RIKEN cDNA 9130404D14 gene	9130404D14Rik	227737	0.41	2.379927e-05	4.638632e-04	2.82
MBM03794	CX229233	Mm.260036	56526; 102916	Septin 6	2005-09-06	56526	0.41	1.055707e-04	1.251197e-03	1.22
NMA07345	CX239491	Mm.119462	227632	RIKEN cDNA C030030G16 gene	C030030G16Rik	227632	0.41	6.216813e-06	1.868867e-04	4.25
MNS06371	CX203854	Mm.374358	NA	Transcribed locus	NA	NA	0.41	8.997504e-06	2.360940e-04	3.86
MNS17596	CX212384	Mm.105652	208518	RIKEN cDNA 5730599I05 gene	5730599I05Rik	208518	0.41	6.593723e-05	9.217603e-04	1.73
NMA03486	CX240721	Mm.241073	13803	Ectodermal-neural cortex 1	Enc1	13803	0.41	2.575894e-04	2.352616e-03	0.27
MBM14347	CX233041	NA	NA	NA	NA	NA	0.40	7.520284e-06	2.087495e-04	4.05
MNS26973	CX216151	Mm.165735	27756	LSM2 homolog, U6 small nuclear RNA associated (S. cerevisiae)	Lsm2	27756	0.40	1.927169e-05	3.998827e-04	3.04
MNS16990	CX208928	Mm.241073	13803	Ectodermal-neural cortex 1	Enc1	13803	0.40	1.291481e-04	1.435144e-03	1.00
NMA00412	CX242615	Mm.110	15903	Inhibitor of DNA binding 3	Idb3	15903	0.40	2.565566e-06	1.082653e-04	5.19
MNS28365	CX216120	Mm.39299	226419	Dual-specificity tyrosine-(Y)-phosphorylation regulated kinase 3	Dyrk3	226419	0.40	1.678613e-05	3.661593e-04	3.19
NMA09487	CX236578	Mm.34871	15902	Inhibitor of DNA binding 2	Idb2	15902	0.40	2.970360e-06	1.178645e-04	5.04
NMA08331	CX235620	Mm.17185	19141	Legumain	Lgmn	19141	0.40	3.556316e-06	1.315958e-04	4.84
MBM08915	CX228959	Mm.300095	94284; 394434; 22236; 394435; 394433; 394432; 394436; 394430	UDP glycosyltransferase 1 family, polypeptide A6	Ugt1a6	94284	0.40	1.028485e-05	2.604084e-04	3.71
