# Supplementary material for: Global gene expression analyses of hematopoietic stem cell-like cell lines with inducible Lhx2 expression
Source: BMC Genomics. 2006 Apr 6;7:75. doi: 10.1186/1471-2164-7-75 (PMC1459142; doi:10.1186/1471-2164-7-75)
Supplement: Additional File 3 — Biological classification of data. Complete listing of Gene Ontology classifications groups differentially expressed in this study. [file 1471-2164-7-75-S3.xls]

## Sheet: Biological processes
Branch	Theme	Down-regulated	Up-regulated	Sum
Biological processes	MACROMOLECULE METABOLISM	20	42	62
Biological processes	SIGNAL TRANSDUCTION	19	20	39
Biological processes	CELL GROWTH AND/OR MAINTENANCE	18	19	37
Biological processes	NUCLEOBASE, NUCLEOSIDE, NUCLEOTIDE AND NUCLEIC ACID METABOLISM	18	17	35
Biological processes	BIOSYNTHESIS	8	20	28
Biological processes	CATABOLISM	4	19	23
Biological processes	REGULATION OF METABOLISM	13	9	22
Biological processes	ALCOHOL METABOLISM	2	18	20
Biological processes	PHOSPHORUS METABOLISM	9	8	17
Biological processes	ORGANOGENESIS	11	4	15
Biological processes	LIPID METABOLISM	5	6	11
Biological processes	RESPONSE TO EXTERNAL STIMULUS	6	4	10
Biological processes	ORGANIC ACID METABOLISM	3	6	9
Biological processes	AMINE METABOLISM	1	7	8
Biological processes	ELECTRON TRANSPORT	3	5	8
Biological processes	CELL ADHESION	4	4	8
Biological processes	RESPONSE TO STRESS	5	3	8
Biological processes	CELL DEATH	6	2	8
Biological processes	COENZYME AND PROSTHETIC GROUP METABOLISM	0	7	7
Biological processes	AMINO ACID AND DERIVATIVE METABOLISM	1	6	7
Biological processes	REGULATION OF PROGRAMMED CELL DEATH	4	2	6
Biological processes	IMMUNE RESPONSE	1	3	4
Biological processes	CELL MOTILITY	3	1	4
Biological processes	REGULATION OF SIGNAL TRANSDUCTION	4	0	4
Biological processes	BLOOD COAGULATION	0	3	3
Biological processes	CELL HOMEOSTASIS	0	3	3
Biological processes	ION HOMEOSTASIS	0	3	3
Biological processes	REGULATION OF BODY FLUIDS	0	3	3
Biological processes	VITAMIN METABOLISM	0	3	3
Biological processes	EXTRACELLULAR MATRIX ORGANIZATION AND BIOGENESIS	1	2	3
Biological processes	OXYGEN AND REACTIVE OXYGEN SPECIES METABOLISM	2	1	3
Biological processes	NEGATIVE REGULATION OF PHYSIOLOGICAL PROCESS	0	2	2
Biological processes	REGULATION OF COAGULATION	0	2	2
Biological processes	HORMONE METABOLISM	1	1	2
Biological processes	RESPONSE TO ENDOGENOUS STIMULUS	1	1	2
Biological processes	SEXUAL REPRODUCTION	1	1	2
Biological processes	ADULT LOCOMOTORY BEHAVIOR	2	0	2
Biological processes	BONE REMODELING	2	0	2
Biological processes	EMBRYONIC DEVELOPMENT (SENSU ANIMALIA)	2	0	2
Biological processes	CELL ACTIVATION	0	1	1
Biological processes	CELLULAR DEFENSE RESPONSE	0	1	1
Biological processes	HETEROCYCLE METABOLISM	0	1	1
Biological processes	METABOLIC COMPOUND SALVAGE	0	1	1
Biological processes	ONE-CARBON COMPOUND METABOLISM	0	1	1
Biological processes	PLASMA MEMBRANE FUSION	0	1	1
Biological processes	SULFUR METABOLISM	0	1	1
Biological processes	AROMATIC COMPOUND METABOLISM	1	0	1
Biological processes	AXIS SPECIFICATION	1	0	1
Biological processes	DORSAL/VENTRAL PATTERN FORMATION	1	0	1
Biological processes	EMBRYONIC MORPHOGENESIS	1	0	1
Biological processes	LEARNING	1	0	1
Biological processes	MESODERM MORPHOGENESIS	1	0	1
Biological processes	OSTEOBLAST DIFFERENTIATION	1	0	1
Biological processes	PARAXIAL MESODERM DEVELOPMENT	1	0	1
Biological processes	REGULATION OF CELL PROLIFERATION	1	0	1
Biological processes	REGULATION OF TRANSPORT	1	0	1

## Sheet: Molecular function
Branch	Theme	Down-regulated	Up-regulated	Sum
Molecular function	PURINE NUCLEOTIDE BINDING	14	16	30
Molecular function	METAL ION BINDING	10	15	25
Molecular function	TRANSFERASE ACTIVITY, TRANSFERRING PHOSPHORUS-CONTAINING GROUPS	10	13	23
Molecular function	DNA BINDING	11	8	19
Molecular function	PROTEIN KINASE ACTIVITY	7	7	14
Molecular function	TRANSFERASE ACTIVITY, TRANSFERRING GLYCOSYL GROUPS	7	4	11
Molecular function	HYDROLASE ACTIVITY, ACTING ON ACID ANHYDRIDES	6	5	11
Molecular function	HYDROLASE ACTIVITY, ACTING ON ESTER BONDS	4	4	8
Molecular function	PEPTIDASE ACTIVITY	4	3	7
Molecular function	PRIMARY ACTIVE TRANSPORTER ACTIVITY	4	3	7
Molecular function	CYTOSKELETAL PROTEIN BINDING	3	3	6
Molecular function	CATION TRANSPORTER ACTIVITY	1	4	5
Molecular function	TRANSFERASE ACTIVITY, TRANSFERRING ACYL GROUPS	1	4	5
Molecular function	PROTEASE INHIBITOR ACTIVITY	4	0	4
Molecular function	ALPHA-TYPE CHANNEL ACTIVITY	3	1	4
Molecular function	CYTOKINE ACTIVITY	2	2	4
Molecular function	PHOSPHOLIPID BINDING	1	3	4
Molecular function	CARBON-OXYGEN LYASE ACTIVITY	0	4	4
Molecular function	OXIDOREDUCTASE ACTIVITY, ACTING ON PEROXIDE AS ACCEPTOR	3	0	3
Molecular function	HYDROLASE ACTIVITY, ACTING ON GLYCOSYL BONDS	2	1	3
Molecular function	TRANSCRIPTION FACTOR BINDING	2	1	3
Molecular function	ELECTROCHEMICAL POTENTIAL-DRIVEN TRANSPORTER ACTIVITY	1	2	3
Molecular function	LIGASE ACTIVITY, FORMING CARBON-NITROGEN BONDS	1	2	3
Molecular function	NUCLEOBASE, NUCLEOSIDE, NUCLEOTIDE KINASE ACTIVITY	1	2	3
Molecular function	OXIDOREDUCTASE ACTIVITY, ACTING ON CH-OH GROUP OF DONORS	1	2	3
Molecular function	TRANSFERASE ACTIVITY, TRANSFERRING NITROGENOUS GROUPS	1	2	3
Molecular function	CARBOHYDRATE KINASE ACTIVITY	0	3	3
Molecular function	CALMODULIN BINDING	2	0	2
Molecular function	METAL ION TRANSPORTER ACTIVITY	1	1	2
Molecular function	ELECTRON CARRIER ACTIVITY	0	2	2
Molecular function	PHOSPHOLIPASE INHIBITOR ACTIVITY	0	2	2
Molecular function	SUGAR BINDING	0	2	2
Molecular function	AMINO ACID TRANSPORTER ACTIVITY	1	0	1
Molecular function	ARSENATE REDUCTASE ACTIVITY	1	0	1
Molecular function	CARBON-SULFUR LYASE ACTIVITY	1	0	1
Molecular function	CARBOXYLIC ACID TRANSPORTER ACTIVITY	1	0	1
Molecular function	INTEGRIN BINDING	1	0	1
Molecular function	LIGASE ACTIVITY, FORMING CARBON-SULFUR BONDS	1	0	1
Molecular function	MACROLIDE BINDING	1	0	1
Molecular function	OXIDOREDUCTASE ACTIVITY, ACTING ON CH2 GROUPS	1	0	1
Molecular function	OXIDOREDUCTASE ACTIVITY, ACTING ON IRON-SULFUR PROTEINS AS DONORS	1	0	1
Molecular function	POLYAMINE TRANSPORTER ACTIVITY	1	0	1
Molecular function	PROTEIN DOMAIN SPECIFIC BINDING	1	0	1
Molecular function	PROTEIN PHOSPHATASE REGULATOR ACTIVITY	1	0	1
Molecular function	TRANSCRIPTION COACTIVATOR ACTIVITY	1	0	1
Molecular function	ANION TRANSPORTER ACTIVITY	0	1	1
Molecular function	ATP-DEPENDENT HELICASE ACTIVITY	0	1	1
Molecular function	CREATINE KINASE ACTIVITY	0	1	1
Molecular function	EPHRIN RECEPTOR BINDING	0	1	1
Molecular function	GROWTH FACTOR ACTIVITY	0	1	1
Molecular function	GTPASE ACTIVATOR ACTIVITY	0	1	1
Molecular function	LIGAND-DEPENDENT NUCLEAR RECEPTOR ACTIVITY	0	1	1
Molecular function	MONOSACCHARIDE TRANSPORTER ACTIVITY	0	1	1
Molecular function	OXIDOREDUCTASE ACTIVITY, ACTING ON NADH OR NADPH	0	1	1
Molecular function	PHOSPHOGLYCERATE KINASE ACTIVITY	0	1	1
Molecular function	PHOSPHOLIPID TRANSPORTER ACTIVITY	0	1	1
Molecular function	RNA BINDING	0	1	1
Molecular function	SPECIFIC RNA POLYMERASE II TRANSCRIPTION FACTOR ACTIVITY	0	1	1
Molecular function	SUGAR PORTER ACTIVITY	0	1	1
Molecular function	TRANSCRIPTION COREPRESSOR ACTIVITY	0	1	1
Molecular function	TRANSFERASE ACTIVITY, TRANSFERRING ALKYL OR ARYL (OTHER THAN METHYL) GROUPS	0	1	1
Molecular function	TRANSFERASE ACTIVITY, TRANSFERRING SULFUR-CONTAINING GROUPS	0	1	1
Molecular function	UPTAKE PERMEASE ACTIVITY	0	1	1

## Sheet: Cellular component
Branch	Theme	Down-regulated	Up-regulated	Sum
Cellular component	INTEGRAL TO MEMBRANE	39	23	62
Cellular component	CYTOPLASM	21	32	53
Cellular component	NUCLEUS	14	17	31
Cellular component	PLASMA MEMBRANE	8	15	23
Cellular component	INNER MEMBRANE	2	0	2
Cellular component	MITOCHONDRIAL MEMBRANE	2	0	2
Cellular component	ENDOMEMBRANE SYSTEM	0	2	2
Cellular component	MEMBRANE FRACTION	0	2	2
Cellular component	BASEMENT MEMBRANE	1	0	1
Cellular component	EXTERNAL SIDE OF PLASMA MEMBRANE	1	0	1
Cellular component	EXTRINSIC TO MEMBRANE	1	0	1
Cellular component	NEURONAL CELL PROJECTION	1	0	1
Cellular component	SYNAPSE	1	0	1
Cellular component	RIBONUCLEOPROTEIN COMPLEX	0	1	1
