# Supplementary material for: Global gene expression analyses of hematopoietic stem cell-like cell lines with inducible Lhx2 expression
Source: BMC Genomics. 2006 Apr 6;7:75. doi: 10.1186/1471-2164-7-75 (PMC1459142; doi:10.1186/1471-2164-7-75)
Supplement: Additional File 4 — Overlap between genes defined as stem cell-specific in this study and HSC-specific datasets. Listing of genes in our study overlapping with other studies of hematopoietic stem cells using Affymetrix technology (refs [29,30]). [file 1471-2164-7-75-S4.xls]

## Sheet: Sheet1
Only Ivanova et al. overlap	Only Ramalho et al. overlap	Both Ivanova and Ramalho et al. overlap
Mm.206505	Mm.19073	Mm.230654
Mm.289643	Mm.203962	Mm.29098
Mm.276831	Mm.282863	Mm.28646
Mm.277518	Mm.2020	Mm.274466
Mm.290534	Mm.94560	Mm.197518
Mm.240627	Mm.24038	Mm.268798
Mm.37332	Mm.4364	Mm.278458
Mm.33808	Mm.27578	Mm.225096
Mm.263041	Mm.311948	Mm.28385
Mm.27372	Mm.1451	Mm.12746
Mm.295565	Mm.336898	Mm.29279
Mm.15621	Mm.299813	Mm.4610
Mm.41022	Mm.335065	Mm.2402
Mm.21688	Mm.102574
Mm.34977	Mm.14627
Mm.275584	Mm.3616
Mm.295660	Mm.1881
	Mm.264709
	Mm.2454
	Mm.10153
